# Supplementary material for: Behind the veil – exploring the diversity in Phallus indusiatus s.l. (Phallomycetidae, Basidiomycota)
Source: MycoKeys. 2019 Oct 2;58:103–27. doi: 10.3897/mycokeys.58.35324 (PMC6785576; doi:10.3897/mycokeys.58.35324)
Supplement: XML Treatment for Phallus denigricans [file mycokeys.58.35324-treatment1.xml]

<!DOCTYPE tp:taxon-treatment
  PUBLIC "-//TaxonX//DTD Taxonomic Treatment Publishing DTD v0 20100105//EN" "tax-treatment-NSO.dtd">
<tp:taxon-treatment xmlns:tp="http://www.plazi.org/taxpub"><tp:treatment-meta><kwd-group><label>Taxon classification</label><kwd><named-content xmlns:xlink="http://www.w3.org/1999/xlink" content-type="kingdom">Fungi</named-content></kwd><kwd><named-content xmlns:xlink="http://www.w3.org/1999/xlink" content-type="order">Phallales</named-content></kwd><kwd><named-content xmlns:xlink="http://www.w3.org/1999/xlink" content-type="family">Phallaceae</named-content></kwd></kwd-group><mixed-citation publication-type="journal"><person-group><name><surname>Cabral</surname><given-names>Tiara S.</given-names></name><name><surname>Silva</surname><given-names>Bianca DB.</given-names></name><name><surname>Martín</surname><given-names>María P.</given-names></name><name><surname>Clement</surname><given-names>Charles R.</given-names></name><name><surname>Hosaka</surname><given-names>Kentaro</given-names></name><name><surname>Baseia</surname><given-names>Iuri G.</given-names></name></person-group><article-title>Behind the veil – exploring the diversity in <italic><tp:taxon-name><tp:taxon-name-part taxon-name-part-type="genus" reg="Phallus">Phallus</tp:taxon-name-part> <tp:taxon-name-part taxon-name-part-type="species" reg="indusiatus">indusiatus</tp:taxon-name-part></tp:taxon-name></italic> s.l. (<tp:taxon-name><tp:taxon-name-part taxon-name-part-type="subclass">Phallomycetidae</tp:taxon-name-part></tp:taxon-name>, <tp:taxon-name><tp:taxon-name-part taxon-name-part-type="phylum">Basidiomycota</tp:taxon-name-part></tp:taxon-name>)</article-title><source>MycoKeys</source><day>02</day><month>10</month><year>2019</year><volume>58</volume><fpage>103</fpage><lpage>127</lpage><pub-id pub-id-type="doi">10.3897/mycokeys.58.35324</pub-id></mixed-citation></tp:treatment-meta><tp:nomenclature><tp:taxon-name><object-id xmlns:xlink="http://www.w3.org/1999/xlink" content-type="arpha" xlink:type="simple">88BA0BA5-D8F8-56AA-8F5F-025EB276DDDA</object-id>
            <tp:taxon-name-part taxon-name-part-type="genus" reg="Phallus">Phallus</tp:taxon-name-part>
            <tp:taxon-name-part taxon-name-part-type="species" reg="denigricans">denigricans</tp:taxon-name-part>
            <object-id xmlns:xlink="http://www.w3.org/1999/xlink" content-type="mycobank" xlink:type="simple">824632</object-id>
          </tp:taxon-name><tp:taxon-authority>T.S.Cabral, B.D.B.Silva &amp; Baseia</tp:taxon-authority><tp:taxon-status xmlns:xlink="http://www.w3.org/1999/xlink" xlink:type="simple">sp. nov.</tp:taxon-status><xref ref-type="fig" rid="F4">Figure 4</xref></tp:nomenclature><tp:treatment-sec sec-type="diagnosis" id="SECID0ESNAE"><title>Diagnosis.</title><p>This species is characterised by the campanulate receptacle slightly constricted at the base, pale yellow, reticulated, with a prominent apical pore, epigeous development of basidiome, volva varying from white to dark brown and spores up to 4.6 × 2.5 µm.</p></tp:treatment-sec><tp:treatment-sec sec-type="Holotype" id="SECID0EXNAE"><title>Holotype.</title><p>BRAZIL. Amazonas: São Gabriel da Cachoeira, Itacoatiara Mirim Community (<named-content xmlns:xlink="http://www.w3.org/1999/xlink" content-type="dwc:verbatimCoordinates" xlink:type="simple"><named-content content-type="geo-json" specific-use="{&#34;type&#34;:&#34;Point&#34;,&#34;coordinates&#34;:[-66.840300,-0.304167]}" id="NCID0EAOAE" xlink:type="simple">0.304167S, 66.8403W</named-content></named-content>), 1 April 2013, Komura DL (INPA-Fungos 272383). GenBank accessions: <ext-link xmlns:xlink="http://www.w3.org/1999/xlink" ext-link-type="gen" xlink:href="MG678486" xlink:type="simple">MG678486</ext-link> (ITS), <ext-link xmlns:xlink="http://www.w3.org/1999/xlink" ext-link-type="gen" xlink:href="MG678455" xlink:type="simple">MG678455</ext-link> (nuc-LSU), <ext-link xmlns:xlink="http://www.w3.org/1999/xlink" ext-link-type="gen" xlink:href="MG678541" xlink:type="simple">MG678541</ext-link> (<italic>atp</italic>6).</p><!--PageBreak --><p>Immature basidiomes not observed. Fresh expanded basidiome 98 mm high. Receptacle [25] 26 × 19 [25] mm, campanulate, but slightly constricted at the base, with a prominent apical pore, deeply reticulated surface. Pseudostipe [81] 54 × 10 [22] mm, cylindrical, spongy, white (N<sub><sub>00</sub></sub>A<sub>00</sub>M<sub>00</sub>); pseudoparenchymatous, composed of globose to elongate-ovoid cells, [20.5] 18.5–65.5 [60.8] × [17.5] 19–52.5 [51.2] µm, hyaline. Indusium poorly developed, extending to 2/3 of pseudostipe, white (N<sub>00</sub>A<sub>00</sub>M<sub>00</sub>), 53 mm in length, attached to the apex of the pseudostipe, polygonal to irregular meshes up to 13 × 8 mm. Volva epigeous, white (N<sub>00</sub>A<sub>00</sub>M<sub>00</sub>) in some specimens to dark brown (N<sub>60</sub>A<sub>60</sub>M<sub>50</sub>) in others, with smooth surface or sometimes with small hyphae projections on surface; formed by filamentous hyphae, septate, branched, hyaline, clamp connections present, [2.5] 1.8–5 [3.5] μm diameter, with inflated ends up to 15.5 μm diameter. Rhizomorphs composed of at least two types of hyphae: filamentous thin-walled hyphae, with clamp connections; and thicker hyphae (7–16 µm) that seem to communicate with each other by pores on the inflated tips. Crystals in globose cells were found distributed amongst the hyphae of volva and rhizomorphs of some of the white volva species, measuring 8.2–11.5 × 6.8–10.6 μm. Gleba olive brown (N<sub>99</sub>A<sub>50</sub>M<sub>10</sub>), mucilaginous. Basidiospores elongated, smooth, 3.6–4.6 × 2.2–2.5 µm, hyaline in 5% KOH.</p><fig id="F4" position="float" orientation="portrait"><object-id xmlns:xlink="http://www.w3.org/1999/xlink" content-type="doi" xlink:type="simple">10.3897/mycokeys.58.35324.figure4</object-id><object-id xmlns:xlink="http://www.w3.org/1999/xlink" content-type="arpha" xlink:type="simple">BC92146C-49E4-50E2-84B9-667A70156E66</object-id><label>Figure 4.</label><caption><p><italic><tp:taxon-name><tp:taxon-name-part taxon-name-part-type="genus" reg="Phallus">Phallus</tp:taxon-name-part> <tp:taxon-name-part taxon-name-part-type="species" reg="denigricans">denigricans</tp:taxon-name-part></tp:taxon-name></italic> UFRN-Fungos 2805, holotype. <bold>A</bold> Basidiome <bold>B</bold> blackish and smooth volva in detail <bold>C</bold> white volva with projections <bold>D</bold> receptacle with a prominent pore <bold>E</bold> spores <bold>F</bold> pseudoparenchymatous hyphae of pseudostipe <bold>G</bold> hyphae from rhizomorphs <bold>H</bold> hyphae from volva. Scale bars: 20 mm (<bold>A–D</bold>), 20 µm (<bold>E</bold>), 40 µm (<bold>F–H</bold>).</p></caption><graphic xmlns:xlink="http://www.w3.org/1999/xlink" xlink:href="mycokeys-58-103-g004.jpg" position="float" orientation="portrait" xlink:type="simple" id="oo_344011.jpg"><uri content-type="original_file" xlink:type="simple">https://binary.pensoft.net/fig/344011</uri></graphic></fig></tp:treatment-sec><tp:treatment-sec sec-type="habitat" id="SECID0EHRAE"><title>Habitat and distribution.</title><p>On soil, in a fragment of upland old-growth forest. So far restricted to the Brazilian Atlantic and Amazon forests, found in the municipalities of Barcelos, Parintins, São Gabriel da Cachoeira and Maraã (State of Amazonas, Brazil); and Natal (State of Rio Grande do Norte).</p></tp:treatment-sec><tp:treatment-sec sec-type="etymology" id="SECID0EMRAE"><title>Etymology.</title><p>with reference to the volva becoming blackish.</p></tp:treatment-sec><tp:treatment-sec sec-type="material" id="SECID0ERRAE"><title>Other specimens examined (paratypes).</title><p>Brazil. Amazonas: Maraã, Reserva de Desenvolvimento Sustentável do Amanã, Ubim Community (<named-content xmlns:xlink="http://www.w3.org/1999/xlink" content-type="dwc:verbatimCoordinates" xlink:type="simple"><named-content content-type="geo-json" specific-use="{&#34;type&#34;:&#34;Point&#34;,&#34;coordinates&#34;:[-64.660390,-2.505000]}" id="NCID0E1RAE" xlink:type="simple">2.50500S, 64.66039W</named-content></named-content>), 15 February 2014, Cabral TS (UFRN-Fungos 2805). Barcelos, Bacabal Community (<named-content xmlns:xlink="http://www.w3.org/1999/xlink" content-type="dwc:verbatimCoordinates" xlink:type="simple"><named-content content-type="geo-json" specific-use="{&#34;type&#34;:&#34;Point&#34;,&#34;coordinates&#34;:[-62.930890,-0.490040]}" id="NCID0ECSAE" xlink:type="simple">0.49004S, 62.93089W</named-content></named-content>), 7 April 2015, Cabral TS (INPA-Fungos 277791). Parintins, Açaí Community (<named-content xmlns:xlink="http://www.w3.org/1999/xlink" content-type="dwc:verbatimCoordinates" xlink:type="simple"><named-content content-type="geo-json" specific-use="{&#34;type&#34;:&#34;Point&#34;,&#34;coordinates&#34;:[-56.540410,-2.626650]}" id="NCID0EKSAE" xlink:type="simple">2.62665S, 56.54041W</named-content></named-content>), 5 March 2015, Cabral TS (INPA-Fungos 272375); 6 March 2015 (INPA-Fungos 272378); Barcelos, Bacabal Community (<named-content xmlns:xlink="http://www.w3.org/1999/xlink" content-type="dwc:verbatimCoordinates" xlink:type="simple"><named-content content-type="geo-json" specific-use="{&#34;type&#34;:&#34;Point&#34;,&#34;coordinates&#34;:[-62.930890,-0.490040]}" id="NCID0ESSAE" xlink:type="simple">0.49004S, 62.93089W</named-content></named-content>), 7 April 2015, Cabral TS (INPA-Fungos 272381, INPA-Fungos 272382). Rio Grande do Norte: Natal (<named-content xmlns:xlink="http://www.w3.org/1999/xlink" content-type="dwc:verbatimCoordinates" xlink:type="simple"><named-content content-type="geo-json" specific-use="{&#34;type&#34;:&#34;Point&#34;,&#34;coordinates&#34;:[-35.361112,-6.305093]}" id="NCID0E1SAE" xlink:type="simple">6.305093S, 35.361112W</named-content></named-content>), 10 September 2005, Barbosa MMB (UFRN-Fungos 417).</p></tp:treatment-sec><tp:treatment-sec sec-type="notes" id="SECID0E6SAE"><title>Notes.</title><p><italic><tp:taxon-name><tp:taxon-name-part taxon-name-part-type="genus" reg="Phallus">Phallus</tp:taxon-name-part> <tp:taxon-name-part taxon-name-part-type="species" reg="flavidus">flavidus</tp:taxon-name-part></tp:taxon-name></italic> Kreisel &amp; Hauskn. could be comparable with <italic><tp:taxon-name><tp:taxon-name-part taxon-name-part-type="genus" reg="Phallus">P.</tp:taxon-name-part> <tp:taxon-name-part taxon-name-part-type="species" reg="denigricans">denigricans</tp:taxon-name-part></tp:taxon-name></italic> by the conical receptacle and the indusium size; however, <italic><tp:taxon-name><tp:taxon-name-part taxon-name-part-type="genus" reg="Phallus">P.</tp:taxon-name-part> <tp:taxon-name-part taxon-name-part-type="species" reg="flavidus">flavidus</tp:taxon-name-part></tp:taxon-name></italic> has smaller spores (up to 3.6 × 1.8 µm), the surface of the volva is light grey with an orange flush and the indusium is cream to yellow (<xref ref-type="bibr" rid="B34">Kreisel and Hausknecht 2009</xref>). <italic><tp:taxon-name><tp:taxon-name-part taxon-name-part-type="genus" reg="Phallus">Phallus</tp:taxon-name-part> <tp:taxon-name-part taxon-name-part-type="species" reg="impudicus">impudicus</tp:taxon-name-part> <tp:taxon-name-part taxon-name-part-type="infraspecific-rank">var.</tp:taxon-name-part> <tp:taxon-name-part taxon-name-part-type="variety" reg="obliteratus">obliteratus</tp:taxon-name-part></tp:taxon-name></italic> (Malençon) Kreisel has a reticulate white receptacle and a rudimentary white indusium; <italic><tp:taxon-name><tp:taxon-name-part taxon-name-part-type="genus" reg="Phallus">Phallus</tp:taxon-name-part> <tp:taxon-name-part taxon-name-part-type="species" reg="denigricans">denigricans</tp:taxon-name-part></tp:taxon-name></italic> also has a poorly-developed indusium, but it is very different from <tp:taxon-name><tp:taxon-name-part taxon-name-part-type="genus" reg="Phallus">P.</tp:taxon-name-part> <tp:taxon-name-part taxon-name-part-type="species" reg="impudicus">impudicus</tp:taxon-name-part> <tp:taxon-name-part taxon-name-part-type="infraspecific-rank">var.</tp:taxon-name-part> <tp:taxon-name-part taxon-name-part-type="variety" reg="obliteratus">obliteratus</tp:taxon-name-part></tp:taxon-name>, where the indusium is hidden under the receptacle (<xref ref-type="bibr" rid="B5">Calonge 2005</xref>, <xref ref-type="bibr" rid="B34">Kreisel and Hausknecht 2009</xref>). <italic><tp:taxon-name><tp:taxon-name-part taxon-name-part-type="genus" reg="Phallus">Phallus</tp:taxon-name-part> <tp:taxon-name-part taxon-name-part-type="species" reg="cinnabarinus">callichrous</tp:taxon-name-part></tp:taxon-name></italic> (Möller) Lloyd is a species described from Brazil, with white indusium and differs from <italic><tp:taxon-name><tp:taxon-name-part taxon-name-part-type="genus" reg="Phallus">P.</tp:taxon-name-part> <tp:taxon-name-part taxon-name-part-type="species" reg="denigricans">denigricans</tp:taxon-name-part></tp:taxon-name></italic> by having an orange to pink receptacle and reddish-violet rhizomorphs. Recently, another indusiate species was described for Brazil, <italic><tp:taxon-name><tp:taxon-name-part taxon-name-part-type="genus" reg="Phallus">Phallus</tp:taxon-name-part> <tp:taxon-name-part taxon-name-part-type="species" reg="aureolatus">aureolatus</tp:taxon-name-part></tp:taxon-name></italic>, but it differs from <italic><tp:taxon-name><tp:taxon-name-part taxon-name-part-type="genus" reg="Phallus">P.</tp:taxon-name-part> <tp:taxon-name-part taxon-name-part-type="species" reg="denigricans">denigricans</tp:taxon-name-part></tp:taxon-name></italic> mainly by the strongly developed pore and the merulioid <!--PageBreak -->surface of the receptacle (<xref ref-type="bibr" rid="B56">Trierveiler-Pereira et al. 2017</xref>), in addition to its different phylogenetic placement (Figures <xref ref-type="fig" rid="F2">2</xref>, <xref ref-type="fig" rid="F3">3</xref>). <italic><tp:taxon-name><tp:taxon-name-part taxon-name-part-type="genus" reg="Phallus">Phallus</tp:taxon-name-part> <tp:taxon-name-part taxon-name-part-type="species" reg="echinovolvatus">echinovolvatus</tp:taxon-name-part></tp:taxon-name></italic> (M. Zang, D.R. Zheng &amp; Z.X. Hu) Kreisel is another white-indusiate species, characterised mainly by the volva covered with echinulate hyphae projections; in <italic><tp:taxon-name><tp:taxon-name-part taxon-name-part-type="genus" reg="Phallus">P.</tp:taxon-name-part> <tp:taxon-name-part taxon-name-part-type="species" reg="denigricans">denigricans</tp:taxon-name-part></tp:taxon-name></italic>, hyphae projections on the volva surface can also be found in some specimens, but they are smaller than in <italic><tp:taxon-name><tp:taxon-name-part taxon-name-part-type="genus" reg="Phallus">P.</tp:taxon-name-part> <tp:taxon-name-part taxon-name-part-type="species" reg="echinovolvatus">echinovolvatus</tp:taxon-name-part></tp:taxon-name></italic> (<xref ref-type="bibr" rid="B65">Zang et al. 1988</xref>). In <italic><tp:taxon-name><tp:taxon-name-part taxon-name-part-type="genus" reg="Phallus">P.</tp:taxon-name-part> <tp:taxon-name-part taxon-name-part-type="species" reg="indusiatus">indusiatus</tp:taxon-name-part></tp:taxon-name></italic>, the receptacle is campanulate, the immature basidiome is hypogeous, so that the volva is buried under the ground when the basidiome is fully developed, the indusium is completely developed reaching the ground and the volva and rhizomorphs have pinkish pigments (<xref ref-type="bibr" rid="B60">Ventenat 1798</xref>). On the other hand, in <italic><tp:taxon-name><tp:taxon-name-part taxon-name-part-type="genus" reg="Phallus">P.</tp:taxon-name-part> <tp:taxon-name-part taxon-name-part-type="species" reg="denigricans">denigricans</tp:taxon-name-part></tp:taxon-name></italic> the campanulate receptacle is constricted at the base, the basidiome has a completely epigeous development, the indusium is poorly-developed reaching only 2/3 of the basidiome and the rhizomorphs and volva are white to brownish.</p><p>It is not rare to find <italic><tp:taxon-name><tp:taxon-name-part taxon-name-part-type="genus" reg="Phallus">Phallus</tp:taxon-name-part></tp:taxon-name></italic> specimens with a blackish volva; recently, a new species was described, <italic><tp:taxon-name><tp:taxon-name-part taxon-name-part-type="genus" reg="Phallus">P.</tp:taxon-name-part> <tp:taxon-name-part taxon-name-part-type="species" reg="fuscoechinovolvatus">fuscoechinovolvatus</tp:taxon-name-part></tp:taxon-name></italic> (<xref ref-type="bibr" rid="B53">Song et al. 2018</xref>), but it is quite different from <italic><tp:taxon-name><tp:taxon-name-part taxon-name-part-type="genus" reg="Phallus">P.</tp:taxon-name-part> <tp:taxon-name-part taxon-name-part-type="species" reg="denigricans">denigricans</tp:taxon-name-part></tp:taxon-name></italic> mainly by the strongly echinulated volva. <italic><tp:taxon-name><tp:taxon-name-part taxon-name-part-type="genus" reg="Phallus">Phallus</tp:taxon-name-part> <tp:taxon-name-part taxon-name-part-type="species" reg="merulinus">merulinus</tp:taxon-name-part></tp:taxon-name></italic> (Berk.) Cooke and <italic><tp:taxon-name><tp:taxon-name-part taxon-name-part-type="genus" reg="Phallus">P.</tp:taxon-name-part> <tp:taxon-name-part taxon-name-part-type="species" reg="atrovolvatus">atrovolvatus</tp:taxon-name-part></tp:taxon-name></italic> Kreisel &amp; Calonge are very similar, differing by the volva colour – that is black in <italic><tp:taxon-name><tp:taxon-name-part taxon-name-part-type="genus" reg="Phallus">P.</tp:taxon-name-part> <tp:taxon-name-part taxon-name-part-type="species" reg="atrovolvatus">atrovolvatus</tp:taxon-name-part></tp:taxon-name></italic> and white in <italic><tp:taxon-name><tp:taxon-name-part taxon-name-part-type="genus" reg="Phallus">P.</tp:taxon-name-part> <tp:taxon-name-part taxon-name-part-type="species" reg="merulinus">merulinus</tp:taxon-name-part></tp:taxon-name></italic> – and the habitat (<xref ref-type="bibr" rid="B5">Calonge 2005</xref>). In our ITS phylogenetic analyses (Figure <xref ref-type="fig" rid="F3">3</xref>), specimens identified as <italic><tp:taxon-name><tp:taxon-name-part taxon-name-part-type="genus" reg="Phallus">P.</tp:taxon-name-part> <tp:taxon-name-part taxon-name-part-type="species" reg="atrovolvatus">atrovolvatus</tp:taxon-name-part></tp:taxon-name></italic> and <italic><tp:taxon-name><tp:taxon-name-part taxon-name-part-type="genus" reg="Phallus">P.</tp:taxon-name-part> <tp:taxon-name-part taxon-name-part-type="species" reg="merulinus">merulinus</tp:taxon-name-part></tp:taxon-name></italic> grouped together in the same clade, indicating a possible identity between these two species. However, no type material was analysed here, which prevents a reliable determination of the species boundaries between <italic><tp:taxon-name><tp:taxon-name-part taxon-name-part-type="genus" reg="Phallus">P.</tp:taxon-name-part> <tp:taxon-name-part taxon-name-part-type="species" reg="atrovolvatus">atrovolvatus</tp:taxon-name-part></tp:taxon-name></italic> and <italic><tp:taxon-name><tp:taxon-name-part taxon-name-part-type="genus" reg="Phallus">P.</tp:taxon-name-part> <tp:taxon-name-part taxon-name-part-type="species" reg="merulinus">merulinus</tp:taxon-name-part></tp:taxon-name></italic>. Similarly, in <italic><tp:taxon-name><tp:taxon-name-part taxon-name-part-type="genus" reg="Phallus">P.</tp:taxon-name-part> <tp:taxon-name-part taxon-name-part-type="species" reg="denigricans">denigricans</tp:taxon-name-part></tp:taxon-name></italic>, we found specimens with white and pale white to brownish volva all grouping in the same clade in phylogenetic trees (Figures <xref ref-type="fig" rid="F2">2</xref>, <xref ref-type="fig" rid="F3">3</xref>). This suggests that the volva colour might change due to the soil properties or with the maturity of the basidiome. Therefore, this specific characteristic – pale or darker volva – should be carefully analysed before it can be used as a diagnostic character in <italic><tp:taxon-name><tp:taxon-name-part taxon-name-part-type="genus" reg="Phallus">Phallus</tp:taxon-name-part></tp:taxon-name></italic> species.</p><p>In both the Bayesian and Maximum Parsimony phylogenetic trees (Figures <xref ref-type="fig" rid="F2">2</xref>, <xref ref-type="fig" rid="F3">3</xref> and Suppl. material <xref ref-type="supplementary-material" rid="S2">2</xref>: Figures S1, S2, specimens of <italic><tp:taxon-name><tp:taxon-name-part taxon-name-part-type="genus" reg="Phallus">P.</tp:taxon-name-part> <tp:taxon-name-part taxon-name-part-type="species" reg="denigricans">denigricans</tp:taxon-name-part></tp:taxon-name></italic> grouped in a clade with high support values (ITS tree: pp = 1, bs = 100%), in concordance with morphological data.</p></tp:treatment-sec><tp:treatment-sec><!--Section generated to contain objects referenced in tp:taxon-treatment.--><fig id="F2" position="float" orientation="portrait"><object-id xmlns:xlink="http://www.w3.org/1999/xlink" content-type="doi" xlink:type="simple">10.3897/mycokeys.58.35324.figure2</object-id><object-id xmlns:xlink="http://www.w3.org/1999/xlink" content-type="arpha" xlink:type="simple">45638474-3200-5EFC-A822-FFF15F6BD18A</object-id><label>Figure 2.</label><caption><p>Phylogenetic tree obtained by Bayesian analysis with ITS. Brazilian clades corresponding to the new species and <italic><tp:taxon-name><tp:taxon-name-part taxon-name-part-type="genus" reg="Phallus">P.</tp:taxon-name-part> <tp:taxon-name-part taxon-name-part-type="species" reg="indusiatus">indusiatus</tp:taxon-name-part></tp:taxon-name></italic> are indicated (the holotype of each species is in bold). Posterior probabilities and bootstrap values are on the nodes (pp/bs), values of pp &lt; 0.95 and bs &lt; 90 are not shown. The black dots indicate specimens under <italic><tp:taxon-name><tp:taxon-name-part taxon-name-part-type="genus" reg="Phallus">Phallus</tp:taxon-name-part> <tp:taxon-name-part taxon-name-part-type="species" reg="indusiatus">indusiatus</tp:taxon-name-part></tp:taxon-name></italic> deposited in GenBank and downloaded for this study.</p></caption><graphic xmlns:xlink="http://www.w3.org/1999/xlink" xlink:href="mycokeys-58-103-g002.jpg" position="float" orientation="portrait" xlink:type="simple" id="oo_344009.jpg"><uri content-type="original_file" xlink:type="simple">https://binary.pensoft.net/fig/344009</uri></graphic></fig><fig id="F3" position="float" orientation="portrait"><object-id xmlns:xlink="http://www.w3.org/1999/xlink" content-type="doi" xlink:type="simple">10.3897/mycokeys.58.35324.figure3</object-id><object-id xmlns:xlink="http://www.w3.org/1999/xlink" content-type="arpha" xlink:type="simple">E8444202-9047-5EC3-8CC1-28CD4CF0F294</object-id><label>Figure 3.</label><caption><p>Phylogenetic tree obtained by Bayesian analysis with concatenated data (ITS, nuc-LSU and <italic>atp</italic>6). Brazilian clades corresponding to the new species and <italic><tp:taxon-name><tp:taxon-name-part taxon-name-part-type="genus" reg="Phallus">P.</tp:taxon-name-part> <tp:taxon-name-part taxon-name-part-type="species" reg="indusiatus">indusiatus</tp:taxon-name-part></tp:taxon-name></italic> are indicated (the holotype of each species is in bold). Posterior probabilities and bootstrap values are on the nodes (pp/bs), values of pp &lt; 0.95 and bs &lt; 90 are not shown (except for <italic><tp:taxon-name><tp:taxon-name-part taxon-name-part-type="genus" reg="Phallus">P.</tp:taxon-name-part> <tp:taxon-name-part taxon-name-part-type="species" reg="denigricans">denigricans</tp:taxon-name-part></tp:taxon-name></italic> clade).</p></caption><graphic xmlns:xlink="http://www.w3.org/1999/xlink" xlink:href="mycokeys-58-103-g003.jpg" position="float" orientation="portrait" xlink:type="simple" id="oo_344010.jpg"><uri content-type="original_file" xlink:type="simple">https://binary.pensoft.net/fig/344010</uri></graphic></fig><supplementary-material xmlns:xlink="http://www.w3.org/1999/xlink" id="S2" position="float" orientation="portrait" xlink:type="simple"><object-id content-type="doi" xlink:type="simple">10.3897/mycokeys.58.35324.suppl2</object-id><object-id content-type="arpha" xlink:type="simple">71D7135F-B1DC-5443-8DF5-366AA304C74D</object-id><label>Supplementary material 2</label><p>Figure S1</p><!--PageBreak --><p>Data type: phylogenetic tree</p><media xlink:href="mycokeys-58-103-s003.pdf" mimetype="application" mime-subtype="pdf" position="float" orientation="portrait" xlink:type="simple" id="oo_344016.pdf"><uri content-type="original_file" xlink:type="simple">https://binary.pensoft.net/file/344016</uri></media><permissions><license xlink:type="simple"><license-p>This dataset is made available under the Open Database License (http://opendatacommons.org/licenses/odbl/1.0/). The Open Database License (ODbL) is a license agreement intended to allow users to freely share, modify, and use this Dataset while maintaining this same freedom for others, provided that the original source and author(s) are credited.</license-p></license></permissions><attrib specific-use="authors">Tiara S. Cabral, Bianca D.B. Silva, María P. Martín, Charles R. Clement, Kentaro Hosaka, Iuri G. Baseia</attrib></supplementary-material></tp:treatment-sec><ref-list><ref id="B34"><mixed-citation xmlns:xlink="http://www.w3.org/1999/xlink" xlink:type="simple"><person-group><name name-style="western"><surname>Kreisel</surname><given-names>H</given-names></name><name name-style="western"><surname>Hausknecht</surname><given-names>A</given-names></name></person-group> (<year>2009</year>) <article-title>The gasteral Basidiomycetes of Mascarenes and Seychelles 3. Some recent records.</article-title><source>Österr Z Pilzk</source><volume>18</volume>: <fpage>149</fpage>–<lpage>159</lpage>.</mixed-citation></ref><ref id="B5"><mixed-citation xmlns:xlink="http://www.w3.org/1999/xlink" xlink:type="simple"><person-group><name name-style="western"><surname>Calonge</surname><given-names>FD</given-names></name></person-group> (<year>2005</year>) <article-title>A tentative key to identify the species of <italic>Phallus</italic>.</article-title><source>Boletin de La Sociedad Micologica de Madrid</source><volume>29</volume>: <fpage>9</fpage>–<lpage>18</lpage>.</mixed-citation></ref><ref id="B56"><mixed-citation xmlns:xlink="http://www.w3.org/1999/xlink" xlink:type="simple"><person-group><name name-style="western"><surname>Trierveiler-Pereira</surname><given-names>L</given-names></name><name name-style="western"><surname>Meijer</surname><given-names>AAR</given-names></name><name name-style="western"><surname>Reck</surname><given-names>MA</given-names></name><name name-style="western"><surname>Kentaro</surname><given-names>H</given-names></name><name name-style="western"><surname>Silveira</surname><given-names>RMB da</given-names></name></person-group> (<year>2017</year>) <article-title><italic>Phallus aureolatus</italic> (Phallaceae, Agaricomycetes), a new species from the Brazilian Atlantic Forest.</article-title><source>Phytotaxa</source><volume>327</volume>: <fpage>223</fpage>–<lpage>236</lpage>. https://doi.org/10.11646/phytotaxa.327.3.2</mixed-citation></ref><ref id="B65"><mixed-citation xmlns:xlink="http://www.w3.org/1999/xlink" xlink:type="simple"><person-group><name name-style="western"><surname>Zang</surname><given-names>M</given-names></name><name name-style="western"><surname>Zheng</surname><given-names>D</given-names></name><name name-style="western"><surname>Hu</surname><given-names>Z</given-names></name></person-group> (<year>1988</year>) <article-title>A new species of the genus <italic>Dictyophora</italic> from China.</article-title><source>Mycotaxon</source><volume>33</volume>: <fpage>145</fpage>–<lpage>148</lpage>.</mixed-citation></ref><ref id="B60"><mixed-citation xmlns:xlink="http://www.w3.org/1999/xlink" xlink:type="simple"><person-group><name name-style="western"><surname>Ventenat</surname><given-names>EP</given-names></name></person-group> (<year>1798</year>) <article-title>Dissertation sur le genre <italic>Phallus</italic>.</article-title><source>Mémoires de L’institut National Des Sciences et Arts</source><volume>1</volume>: <fpage>503</fpage>–<lpage>523</lpage>.</mixed-citation></ref><ref id="B53"><mixed-citation xmlns:xlink="http://www.w3.org/1999/xlink" xlink:type="simple"><person-group><name name-style="western"><surname>Song</surname><given-names>B</given-names></name><name name-style="western"><surname>Li</surname><given-names>T</given-names></name><name name-style="western"><surname>Li</surname><given-names>T</given-names></name><name name-style="western"><surname>Huang</surname><given-names>Q</given-names></name><name name-style="western"><surname>Deng</surname><given-names>W</given-names></name></person-group> (<year>2018</year>) <article-title><italic>Phallus fuscoechinovolvatus</italic> (Phallaceae, Basidiomycota), a new species with a dark spinose volva from southern China.</article-title><source>Phytotaxa</source><volume>334</volume>: <fpage>19</fpage>–<lpage>27</lpage>. https://doi.org/10.11646/phytotaxa.334.1.3</mixed-citation></ref></ref-list></tp:taxon-treatment>
