# Supplementary material for: Behind the veil – exploring the diversity in Phallus indusiatus s.l. (Phallomycetidae, Basidiomycota)
Source: MycoKeys. 2019 Oct 2;58:103–27. doi: 10.3897/mycokeys.58.35324 (PMC6785576; doi:10.3897/mycokeys.58.35324)
Supplement: XML Treatment for Phallus purpurascens [file mycokeys.58.35324-treatment2.xml]

<!DOCTYPE tp:taxon-treatment
  PUBLIC "-//TaxonX//DTD Taxonomic Treatment Publishing DTD v0 20100105//EN" "tax-treatment-NSO.dtd">
<tp:taxon-treatment xmlns:tp="http://www.plazi.org/taxpub"><tp:treatment-meta><kwd-group><label>Taxon classification</label><kwd><named-content xmlns:xlink="http://www.w3.org/1999/xlink" content-type="kingdom">Fungi</named-content></kwd><kwd><named-content xmlns:xlink="http://www.w3.org/1999/xlink" content-type="order">Phallales</named-content></kwd><kwd><named-content xmlns:xlink="http://www.w3.org/1999/xlink" content-type="family">Phallaceae</named-content></kwd></kwd-group><mixed-citation publication-type="journal"><person-group><name><surname>Cabral</surname><given-names>Tiara S.</given-names></name><name><surname>Silva</surname><given-names>Bianca DB.</given-names></name><name><surname>Martín</surname><given-names>María P.</given-names></name><name><surname>Clement</surname><given-names>Charles R.</given-names></name><name><surname>Hosaka</surname><given-names>Kentaro</given-names></name><name><surname>Baseia</surname><given-names>Iuri G.</given-names></name></person-group><article-title>Behind the veil – exploring the diversity in <italic><tp:taxon-name><tp:taxon-name-part taxon-name-part-type="genus" reg="Phallus">Phallus</tp:taxon-name-part> <tp:taxon-name-part taxon-name-part-type="species" reg="indusiatus">indusiatus</tp:taxon-name-part></tp:taxon-name></italic> s.l. (<tp:taxon-name><tp:taxon-name-part taxon-name-part-type="subclass">Phallomycetidae</tp:taxon-name-part></tp:taxon-name>, <tp:taxon-name><tp:taxon-name-part taxon-name-part-type="phylum">Basidiomycota</tp:taxon-name-part></tp:taxon-name>)</article-title><source>MycoKeys</source><day>02</day><month>10</month><year>2019</year><volume>58</volume><fpage>103</fpage><lpage>127</lpage><pub-id pub-id-type="doi">10.3897/mycokeys.58.35324</pub-id></mixed-citation></tp:treatment-meta><tp:nomenclature><tp:taxon-name><object-id xmlns:xlink="http://www.w3.org/1999/xlink" content-type="arpha" xlink:type="simple">DECB0553-2858-52F9-85F8-8DBE325CD3E4</object-id>
            <tp:taxon-name-part taxon-name-part-type="genus" reg="Phallus">Phallus</tp:taxon-name-part>
            <tp:taxon-name-part taxon-name-part-type="species" reg="purpurascens">purpurascens</tp:taxon-name-part>
            <object-id xmlns:xlink="http://www.w3.org/1999/xlink" content-type="mycobank" xlink:type="simple">824633</object-id>
          </tp:taxon-name><tp:taxon-authority>T.S.Cabral, B.D.B.Silva &amp; Baseia</tp:taxon-authority><tp:taxon-status xmlns:xlink="http://www.w3.org/1999/xlink" xlink:type="simple">sp. nov.</tp:taxon-status><xref ref-type="fig" rid="F5">Figure 5</xref><!--PageBreak --></tp:nomenclature><tp:treatment-sec sec-type="diagnosis" id="SECID0EDBAG"><title>Diagnosis.</title><p>This species is characterised by its large basidiome (up to 200 mm), the indusium reaching 2/3 of the basidiome, the purplish volva and rhizomorphs and the thimble-like and strongly reticulated receptacle.</p></tp:treatment-sec><tp:treatment-sec sec-type="Holotype" id="SECID0EIBAG"><title>Holotype.</title><p>BRAZIL. Amazonas: Manaus (<named-content xmlns:xlink="http://www.w3.org/1999/xlink" content-type="dwc:verbatimCoordinates" xlink:type="simple"><named-content content-type="geo-json" specific-use="{&#34;type&#34;:&#34;Point&#34;,&#34;coordinates&#34;:[-60.011100,-3.061500]}" id="NCID0ERBAG" xlink:type="simple">3.0615S, 60.0111W</named-content></named-content>), 27 February 2014, Cabral TS (UFRN-Fungos 2808). GenBank accessions: <ext-link xmlns:xlink="http://www.w3.org/1999/xlink" ext-link-type="gen" xlink:href="MG678487" xlink:type="simple">MG678487</ext-link> (ITS), <ext-link xmlns:xlink="http://www.w3.org/1999/xlink" ext-link-type="gen" xlink:href="MG678456" xlink:type="simple">MG678456</ext-link> (nuc-LSU), <ext-link xmlns:xlink="http://www.w3.org/1999/xlink" ext-link-type="gen" xlink:href="MG678542" xlink:type="simple">MG678542</ext-link> (<italic>atp</italic>6).</p><!--PageBreak --><!--PageBreak --><p>Immature basidiomes whitish (N<sub>60</sub>A<sub>60</sub>M<sub>50</sub>) with purplish pigments (A<sub>10</sub>M<sub>10</sub>C<sub>10</sub>), globose to subglobose, up to 56 × 43 mm, growing gregariously. Fresh expanded basidiome up to 200 mm high. Receptacle up to 45 × 29 mm, thimble-like, flat at the apex with an apical pore; strongly reticulated surface, shallow reticulations up to 3.2 × 1.7 mm, white (N<sub>00</sub>A<sub>00</sub>M<sub>00</sub>). Pseudostipe up to 122 × 21 mm, cylindrical, spongy, white (N<sub>00</sub>A<sub>00</sub>M<sub>00</sub>); pseudoparenchymatous, composed of globose to elongate-ovoid cells, 37–65.5 × 22.5–48 µm, hyaline. Indusium well-developed, extending up to 2/3 of the pseudostipe, white (N<sub>00</sub>A<sub>00</sub>M<sub>00</sub>), up to 100 mm in length, attached to the apex of the pseudostipe; polygonal meshes up to 10 × 5 mm. Volva semi-hypogeous, white (N<sub>00</sub>A<sub>00</sub>M<sub>00</sub>) becoming purplish (A<sub>10</sub>M<sub>10</sub>C<sub>10</sub>) when exposed, with a smooth surface; formed by filamentous hyphae, septate, branched, hyaline, clamp connections present, 3.1–6.6 μm diameter; with crystal deposits in globose cells widely distributed amongst the hyphae, 17.5–38 × 20.5–35.7 μm. Rhizomorphs composed of at least two types of hyphae: filamentous thin-walled hyphae, with clamp connections; and thicker hyphae (3–6.5 µm) that seem to communicate with each other by pores on the inflated tips. Gleba olive-brown (N<sub>99</sub>A<sub>50</sub>M<sub>10</sub>), mucilaginous. Basidiospores cylindrical, smooth, 4.4–5 × 2.5–3.4 µm, hyaline in 5% KOH.</p><fig id="F5" position="float" orientation="portrait"><object-id xmlns:xlink="http://www.w3.org/1999/xlink" content-type="doi" xlink:type="simple">10.3897/mycokeys.58.35324.figure5</object-id><object-id xmlns:xlink="http://www.w3.org/1999/xlink" content-type="arpha" xlink:type="simple">A044FE9F-C5E4-5241-A23E-4E9449F0D40E</object-id><label>Figure 5.</label><caption><p><italic><tp:taxon-name><tp:taxon-name-part taxon-name-part-type="genus" reg="Phallus">Phallus</tp:taxon-name-part> <tp:taxon-name-part taxon-name-part-type="species" reg="purpurascens">purpurascens</tp:taxon-name-part></tp:taxon-name></italic> SINOP27, paratype. <bold>A</bold> Fresh basidiome <bold>B</bold> gregarious immature basidiome, with purplish pigments on surface <bold>C</bold> longitudinal section of an immature basidiome, showing the purplish volva and rhizomorphs. <italic><tp:taxon-name><tp:taxon-name-part taxon-name-part-type="genus" reg="Phallus">Phallus</tp:taxon-name-part> <tp:taxon-name-part taxon-name-part-type="species" reg="purpurascens">purpurascens</tp:taxon-name-part></tp:taxon-name></italic> UFRN-Fungos 2808, holotype. <bold>D</bold> Spores <bold>E</bold> rhizomorphs hyphae <bold>F</bold> pseudoparenchymatous hyphae from pseudostipe <bold>G</bold> hyphae from volva <bold>H</bold> crystals in globose cells found on volva. Scale bars: 20 mm (<bold>A–C</bold>), 20 µm (<bold>C–H</bold>).</p></caption><graphic xmlns:xlink="http://www.w3.org/1999/xlink" xlink:href="mycokeys-58-103-g005.jpg" position="float" orientation="portrait" xlink:type="simple" id="oo_344012.jpg"><uri content-type="original_file" xlink:type="simple">https://binary.pensoft.net/fig/344012</uri></graphic></fig></tp:treatment-sec><tp:treatment-sec sec-type="habitat" id="SECID0EUFAG"><title>Habitat and Distribution.</title><p>on soil, in a fragment of upland secondary forest. It was found in the municipalities of Manaus (State of Amazonas, Brazil) and Sinop (State of Mato Grosso, Brazil).</p></tp:treatment-sec><tp:treatment-sec sec-type="etymology" id="SECID0EZFAG"><title>Etymology.</title><p>with reference to the volva becoming purple.</p></tp:treatment-sec><tp:treatment-sec sec-type="material" id="SECID0E5FAG"><title>Other specimens examined (paratypes).</title><p>Mato Grosso: Sinop, Parque Florestal de Sinop (<named-content xmlns:xlink="http://www.w3.org/1999/xlink" content-type="dwc:verbatimCoordinates" xlink:type="simple"><named-content content-type="geo-json" specific-use="{&#34;type&#34;:&#34;Point&#34;,&#34;coordinates&#34;:[-55.500800,-11.835900]}" id="NCID0EHGAG" xlink:type="simple">11.8359S, 55.5008W</named-content></named-content>), 7 November 2013, Cabral TS (SINOP26, SINOP27, SINOP28, SINOP30).</p></tp:treatment-sec><tp:treatment-sec sec-type="notes" id="SECID0EMGAG"><title>Notes.</title><p>This species is the most distinctive amongst our collections, mainly due to its large basidiome, the purplish volva and rhizomorphs and the strongly reticulated receptacle. <italic><tp:taxon-name><tp:taxon-name-part taxon-name-part-type="genus" reg="Phallus">Phallus</tp:taxon-name-part> <tp:taxon-name-part taxon-name-part-type="species" reg="rubrovolvatus">rubrovolvatus</tp:taxon-name-part></tp:taxon-name></italic> (M. Zang, D.G. Ji &amp; X.X. Liu) Kreisel is one of the largest white-indusiate species (up to 330 mm); it differs from <italic><tp:taxon-name><tp:taxon-name-part taxon-name-part-type="genus" reg="Phallus">P.</tp:taxon-name-part> <tp:taxon-name-part taxon-name-part-type="species" reg="purpurascens">purpurascens</tp:taxon-name-part></tp:taxon-name></italic> by the deep red volva, the fragile indusium, by larger reticulations on the receptacle and smaller spores (3.7–4 × 2–2.5 µm) (<xref ref-type="bibr" rid="B40">Liu 1984</xref>, <xref ref-type="bibr" rid="B5">Calonge 2005</xref>). Additionally, in the phylogenetic analysis (Figures <xref ref-type="fig" rid="F2">2</xref>, <xref ref-type="fig" rid="F3">3</xref>), <italic><tp:taxon-name><tp:taxon-name-part taxon-name-part-type="genus" reg="Phallus">P.</tp:taxon-name-part> <tp:taxon-name-part taxon-name-part-type="species" reg="rubrovolvatus">rubrovolvatus</tp:taxon-name-part></tp:taxon-name></italic> does not group with <italic><tp:taxon-name><tp:taxon-name-part taxon-name-part-type="genus" reg="Phallus">P.</tp:taxon-name-part> <tp:taxon-name-part taxon-name-part-type="species" reg="purpurascens">purpurascens</tp:taxon-name-part></tp:taxon-name></italic>, which confirms their separate identities. <italic><tp:taxon-name><tp:taxon-name-part taxon-name-part-type="genus" reg="Phallus">Phallus</tp:taxon-name-part> <tp:taxon-name-part taxon-name-part-type="species" reg="callichrous">callichrous</tp:taxon-name-part></tp:taxon-name></italic> has an orange to pink receptacle, reddish-violet rhizomorphs and orange receptacle with pink margin (<xref ref-type="bibr" rid="B45">Möller 1895</xref>, <xref ref-type="bibr" rid="B34">Kreisel and Hausknecht 2009</xref>), which differ from the white receptacle, purplish volva and rhizomorphs of <italic><tp:taxon-name><tp:taxon-name-part taxon-name-part-type="genus" reg="Phallus">P.</tp:taxon-name-part> <tp:taxon-name-part taxon-name-part-type="species" reg="purpurascens">purpurascens</tp:taxon-name-part></tp:taxon-name></italic>; unfortunately, there is little information available for this Brazilian species (<xref ref-type="bibr" rid="B5">Calonge 2005</xref>). <italic><tp:taxon-name><tp:taxon-name-part taxon-name-part-type="genus" reg="Phallus">Phallus</tp:taxon-name-part> <tp:taxon-name-part taxon-name-part-type="species" reg="multicolor">multicolor</tp:taxon-name-part></tp:taxon-name></italic> (Berk. &amp; Broome) Cooke is similar to <italic><tp:taxon-name><tp:taxon-name-part taxon-name-part-type="genus" reg="Phallus">P.</tp:taxon-name-part> <tp:taxon-name-part taxon-name-part-type="species" reg="purpurascens">purpurascens</tp:taxon-name-part></tp:taxon-name></italic> in the purplish volva and rhizomorphs, but it differs by the cream to orange indusium and the light yellow pseudostipe (<xref ref-type="bibr" rid="B41">Lloyd 1909</xref>, <xref ref-type="bibr" rid="B5">Calonge 2005</xref>, <xref ref-type="bibr" rid="B34">Kreisel and Hausknecht 2009</xref>). <italic><tp:taxon-name><tp:taxon-name-part taxon-name-part-type="genus" reg="Phallus">Phallus</tp:taxon-name-part> <tp:taxon-name-part taxon-name-part-type="species" reg="indusiatus">indusiatus</tp:taxon-name-part></tp:taxon-name></italic> differs from <italic><tp:taxon-name><tp:taxon-name-part taxon-name-part-type="genus" reg="Phallus">P.</tp:taxon-name-part> <tp:taxon-name-part taxon-name-part-type="species" reg="purpurascens">purpurascens</tp:taxon-name-part></tp:taxon-name></italic> by the smaller basidiome, the hypogeous development of the immature basidiome and smaller spores (up to 4.1 × 2.2 µm), the well-developed indusium reaching the ground and the campanulate receptacle with wider reticulations (<xref ref-type="bibr" rid="B60">Ventenat 1798</xref>). The phylogenetic analyses show specimens of <italic><tp:taxon-name><tp:taxon-name-part taxon-name-part-type="genus" reg="Phallus">P.</tp:taxon-name-part> <tp:taxon-name-part taxon-name-part-type="species" reg="purpurascens">purpurascens</tp:taxon-name-part></tp:taxon-name></italic> grouping in a clade with high <!--PageBreak -->support values (ITS tree: pp = 1, bs = 100%; CONC tree: pp = 1, bs = 98%), confirming its distinct identity.</p><p><italic><tp:taxon-name><tp:taxon-name-part taxon-name-part-type="genus" reg="Phallus">Phallus</tp:taxon-name-part> <tp:taxon-name-part taxon-name-part-type="species" reg="purpurascens">purpurascens</tp:taxon-name-part></tp:taxon-name></italic> was found in a fragment of secondary forest, in an extremely threatened area of the Amazonian forest domain in the State of Mato Grosso, Brazil. This state was the second most deforested in Brazil in 2018 (<xref ref-type="bibr" rid="B27">INPE 2018</xref>), meaning that species in this area may be suffering the consequences of habitat fragmentation, which is one of the main causes of decline in fungal species (<xref ref-type="bibr" rid="B7">Courtecuisse 2008</xref>). Thus, this new species record shows the urgency of cataloguing fungal biodiversity of threatened areas, such as Neotropical forests.</p></tp:treatment-sec><tp:treatment-sec><!--Section generated to contain objects referenced in tp:taxon-treatment.--><fig id="F2" position="float" orientation="portrait"><object-id xmlns:xlink="http://www.w3.org/1999/xlink" content-type="doi" xlink:type="simple">10.3897/mycokeys.58.35324.figure2</object-id><object-id xmlns:xlink="http://www.w3.org/1999/xlink" content-type="arpha" xlink:type="simple">45638474-3200-5EFC-A822-FFF15F6BD18A</object-id><label>Figure 2.</label><caption><p>Phylogenetic tree obtained by Bayesian analysis with ITS. Brazilian clades corresponding to the new species and <italic><tp:taxon-name><tp:taxon-name-part taxon-name-part-type="genus" reg="Phallus">P.</tp:taxon-name-part> <tp:taxon-name-part taxon-name-part-type="species" reg="indusiatus">indusiatus</tp:taxon-name-part></tp:taxon-name></italic> are indicated (the holotype of each species is in bold). Posterior probabilities and bootstrap values are on the nodes (pp/bs), values of pp &lt; 0.95 and bs &lt; 90 are not shown. The black dots indicate specimens under <italic><tp:taxon-name><tp:taxon-name-part taxon-name-part-type="genus" reg="Phallus">Phallus</tp:taxon-name-part> <tp:taxon-name-part taxon-name-part-type="species" reg="indusiatus">indusiatus</tp:taxon-name-part></tp:taxon-name></italic> deposited in GenBank and downloaded for this study.</p></caption><graphic xmlns:xlink="http://www.w3.org/1999/xlink" xlink:href="mycokeys-58-103-g002.jpg" position="float" orientation="portrait" xlink:type="simple" id="oo_344009.jpg"><uri content-type="original_file" xlink:type="simple">https://binary.pensoft.net/fig/344009</uri></graphic></fig><fig id="F3" position="float" orientation="portrait"><object-id xmlns:xlink="http://www.w3.org/1999/xlink" content-type="doi" xlink:type="simple">10.3897/mycokeys.58.35324.figure3</object-id><object-id xmlns:xlink="http://www.w3.org/1999/xlink" content-type="arpha" xlink:type="simple">E8444202-9047-5EC3-8CC1-28CD4CF0F294</object-id><label>Figure 3.</label><caption><p>Phylogenetic tree obtained by Bayesian analysis with concatenated data (ITS, nuc-LSU and <italic>atp</italic>6). Brazilian clades corresponding to the new species and <italic><tp:taxon-name><tp:taxon-name-part taxon-name-part-type="genus" reg="Phallus">P.</tp:taxon-name-part> <tp:taxon-name-part taxon-name-part-type="species" reg="indusiatus">indusiatus</tp:taxon-name-part></tp:taxon-name></italic> are indicated (the holotype of each species is in bold). Posterior probabilities and bootstrap values are on the nodes (pp/bs), values of pp &lt; 0.95 and bs &lt; 90 are not shown (except for <italic><tp:taxon-name><tp:taxon-name-part taxon-name-part-type="genus" reg="Phallus">P.</tp:taxon-name-part> <tp:taxon-name-part taxon-name-part-type="species" reg="denigricans">denigricans</tp:taxon-name-part></tp:taxon-name></italic> clade).</p></caption><graphic xmlns:xlink="http://www.w3.org/1999/xlink" xlink:href="mycokeys-58-103-g003.jpg" position="float" orientation="portrait" xlink:type="simple" id="oo_344010.jpg"><uri content-type="original_file" xlink:type="simple">https://binary.pensoft.net/fig/344010</uri></graphic></fig></tp:treatment-sec><ref-list><ref id="B40"><mixed-citation xmlns:xlink="http://www.w3.org/1999/xlink" xlink:type="simple"><person-group><name name-style="western"><surname>Liu</surname><given-names>B</given-names></name></person-group> (<year>1984</year>) The Gasteromycetes of China. J. Cramer, 235 pp.</mixed-citation></ref><ref id="B5"><mixed-citation xmlns:xlink="http://www.w3.org/1999/xlink" xlink:type="simple"><person-group><name name-style="western"><surname>Calonge</surname><given-names>FD</given-names></name></person-group> (<year>2005</year>) <article-title>A tentative key to identify the species of <italic>Phallus</italic>.</article-title><source>Boletin de La Sociedad Micologica de Madrid</source><volume>29</volume>: <fpage>9</fpage>–<lpage>18</lpage>.</mixed-citation></ref><ref id="B45"><mixed-citation xmlns:xlink="http://www.w3.org/1999/xlink" xlink:type="simple"><person-group><name name-style="western"><surname>Möller</surname><given-names>A</given-names></name></person-group> (<year>1895</year>) <source>Brasilische Pilzblumen. G.</source><publisher-name>Fischer</publisher-name>, <publisher-loc>Jena</publisher-loc>, <size units="page">152 pp</size>. https://doi.org/10.5962/bhl.title.2748</mixed-citation></ref><ref id="B34"><mixed-citation xmlns:xlink="http://www.w3.org/1999/xlink" xlink:type="simple"><person-group><name name-style="western"><surname>Kreisel</surname><given-names>H</given-names></name><name name-style="western"><surname>Hausknecht</surname><given-names>A</given-names></name></person-group> (<year>2009</year>) <article-title>The gasteral Basidiomycetes of Mascarenes and Seychelles 3. Some recent records.</article-title><source>Österr Z Pilzk</source><volume>18</volume>: <fpage>149</fpage>–<lpage>159</lpage>.</mixed-citation></ref><ref id="B41"><mixed-citation xmlns:xlink="http://www.w3.org/1999/xlink" xlink:type="simple"><person-group><name name-style="western"><surname>Lloyd</surname><given-names>CG</given-names></name></person-group> (<year>1909</year>) <article-title>Synopsis of the known phalloids.</article-title><source>Bulletin of the Lloyd Library</source><volume>13</volume>: <fpage>1</fpage>–<lpage>96</lpage>.</mixed-citation></ref><ref id="B60"><mixed-citation xmlns:xlink="http://www.w3.org/1999/xlink" xlink:type="simple"><person-group><name name-style="western"><surname>Ventenat</surname><given-names>EP</given-names></name></person-group> (<year>1798</year>) <article-title>Dissertation sur le genre <italic>Phallus</italic>.</article-title><source>Mémoires de L’institut National Des Sciences et Arts</source><volume>1</volume>: <fpage>503</fpage>–<lpage>523</lpage>.</mixed-citation></ref><ref id="B27"><mixed-citation xmlns:xlink="http://www.w3.org/1999/xlink" xlink:type="simple"><institution xlink:type="simple">INPE</institution> (<year>2018</year>) Projeto de Monitoramento do Desmatamento na Amazônia Legal por Satélite.</mixed-citation></ref><ref id="B7"><mixed-citation xmlns:xlink="http://www.w3.org/1999/xlink" xlink:type="simple"><person-group><name name-style="western"><surname>Courtecuisse</surname><given-names>R</given-names></name></person-group> (<year>2008</year>) <article-title>Current trends and perspectives for the global conservation of fungi.</article-title> In: <person-group><name name-style="western"><surname>Moore</surname><given-names>D</given-names></name><name name-style="western"><surname>Nauta</surname><given-names>MM</given-names></name><name name-style="western"><surname>Evans</surname><given-names>SE</given-names></name><name name-style="western"><surname>Rotheroe</surname><given-names>M</given-names></name></person-group> (<role>Eds</role>) <issue-title>Fungal Conservation: Issues and Solutions.</issue-title><source>Cambridge University Press, New York</source>, <fpage>7</fpage>–<lpage>18</lpage>. https://doi.org/10.1017/CBO9780511565168.003</mixed-citation></ref></ref-list></tp:taxon-treatment>
