# Supplementary material for: Behind the veil – exploring the diversity in Phallus indusiatus s.l. (Phallomycetidae, Basidiomycota)
Source: MycoKeys. 2019 Oct 2;58:103–27. doi: 10.3897/mycokeys.58.35324 (PMC6785576; doi:10.3897/mycokeys.58.35324)
Supplement: XML Treatment for Phallus squamulosus [file mycokeys.58.35324-treatment3.xml]

<!DOCTYPE tp:taxon-treatment
  PUBLIC "-//TaxonX//DTD Taxonomic Treatment Publishing DTD v0 20100105//EN" "tax-treatment-NSO.dtd">
<tp:taxon-treatment xmlns:tp="http://www.plazi.org/taxpub"><tp:treatment-meta><kwd-group><label>Taxon classification</label><kwd><named-content xmlns:xlink="http://www.w3.org/1999/xlink" content-type="kingdom">Fungi</named-content></kwd><kwd><named-content xmlns:xlink="http://www.w3.org/1999/xlink" content-type="order">Phallales</named-content></kwd><kwd><named-content xmlns:xlink="http://www.w3.org/1999/xlink" content-type="family">Phallaceae</named-content></kwd></kwd-group><mixed-citation publication-type="journal"><person-group><name><surname>Cabral</surname><given-names>Tiara S.</given-names></name><name><surname>Silva</surname><given-names>Bianca DB.</given-names></name><name><surname>Martín</surname><given-names>María P.</given-names></name><name><surname>Clement</surname><given-names>Charles R.</given-names></name><name><surname>Hosaka</surname><given-names>Kentaro</given-names></name><name><surname>Baseia</surname><given-names>Iuri G.</given-names></name></person-group><article-title>Behind the veil – exploring the diversity in <italic><tp:taxon-name><tp:taxon-name-part taxon-name-part-type="genus" reg="Phallus">Phallus</tp:taxon-name-part> <tp:taxon-name-part taxon-name-part-type="species" reg="indusiatus">indusiatus</tp:taxon-name-part></tp:taxon-name></italic> s.l. (<tp:taxon-name><tp:taxon-name-part taxon-name-part-type="subclass">Phallomycetidae</tp:taxon-name-part></tp:taxon-name>, <tp:taxon-name><tp:taxon-name-part taxon-name-part-type="phylum">Basidiomycota</tp:taxon-name-part></tp:taxon-name>)</article-title><source>MycoKeys</source><day>02</day><month>10</month><year>2019</year><volume>58</volume><fpage>103</fpage><lpage>127</lpage><pub-id pub-id-type="doi">10.3897/mycokeys.58.35324</pub-id></mixed-citation></tp:treatment-meta><tp:nomenclature><tp:taxon-name><object-id xmlns:xlink="http://www.w3.org/1999/xlink" content-type="arpha" xlink:type="simple">C3FE284E-F729-501D-91B1-343FD3C2EF2F</object-id>
            <tp:taxon-name-part taxon-name-part-type="genus" reg="Phallus">Phallus</tp:taxon-name-part>
            <tp:taxon-name-part taxon-name-part-type="species" reg="squamulosus">squamulosus</tp:taxon-name-part>
            <object-id xmlns:xlink="http://www.w3.org/1999/xlink" content-type="mycobank" xlink:type="simple">824634</object-id>
          </tp:taxon-name><tp:taxon-authority>T.S.Cabral, B.D.B.Silva &amp; Baseia</tp:taxon-authority><tp:taxon-status xmlns:xlink="http://www.w3.org/1999/xlink" xlink:type="simple">sp. nov.</tp:taxon-status><xref ref-type="fig" rid="F6">Figure 6</xref></tp:nomenclature><tp:treatment-sec sec-type="diagnosis" id="SECID0E4NAG"><title>Diagnosis.</title><p>This species is characterised by its immature basidiome and volva with a squamous surface, white receptacle with shallow reticulations and a wide pore.</p></tp:treatment-sec><tp:treatment-sec sec-type="Holotype" id="SECID0ECOAG"><title>Holotype.</title><p>BRAZIL. Rio Grande do Norte: Baía Formosa, Reserva Particular do Patrimônio Natural Mata Estrela (<named-content xmlns:xlink="http://www.w3.org/1999/xlink" content-type="dwc:verbatimCoordinates" xlink:type="simple"><named-content content-type="geo-json" specific-use="{&#34;type&#34;:&#34;Point&#34;,&#34;coordinates&#34;:[-35.000365,-6.383307]}" id="NCID0ELOAG" xlink:type="simple">6.383307S, 35.000365W</named-content></named-content>), 27 February 2014, Silva BDB (UFRN-Fungos 2806). GenBank accessions: <ext-link xmlns:xlink="http://www.w3.org/1999/xlink" ext-link-type="gen" xlink:href="MG678497" xlink:type="simple">MG678497</ext-link> (ITS), <ext-link xmlns:xlink="http://www.w3.org/1999/xlink" ext-link-type="gen" xlink:href="MG678547" xlink:type="simple">MG678547</ext-link> (<italic>atp</italic>6).</p><p>Immature basidiomes whitish (N<sub>60</sub>A<sub>60</sub>M<sub>50</sub>), up to 39 × 34 mm, ovoid, with squamous surface. Fresh expanded basidiome up to 95 mm high. Receptacle 20 × 28 mm, campanulate to thimble-like, with a wide apical pore; and a strongly but shallow reticulated surface, reticulations 1.6–2 × 0.8–1.2 mm. Pseudostipe 60 × 12 mm, cylindrical, spongy, white (N<sub>00</sub>A<sub>00</sub>M<sub>00</sub>); pseudoparenchymatous, composed of globose to elongate-ovoid cells, 18–71 × 10.5–35 µm, hyaline. Indusium well-developed, extending to 2/3 of pseudostipe, white (N<sub>00</sub>A<sub>00</sub>M<sub>00</sub>), 44 mm in length, attached to the apex of the pseudostipe; polygonal to rounded meshes up to 6 × 3 mm. Volva epigeous, whitish (N<sub>00</sub>A<sub>00</sub>M<sub>00</sub>) to pale yellow (N<sub>00</sub>C<sub>00</sub>A<sub>30</sub>), with squamous surface; formed by filamentous hyphae, septate, branched, hyaline, clamp connections present, 2.5–4.5 μm diameter. Rhizomorphs whitish (N<sub>00</sub>A<sub>00</sub>M<sub>00</sub>), composed of filamentous thin-walled hyphae, with clamp connections; with crystal deposits in globose cells distributed amongst the hyphae, 15–17.9 × 14–17 μm. Gleba olive-brown (N<sub>99</sub>A<sub>50</sub>M<sub>10</sub>), mucilaginous. Basidiospores elongated, smooth, 3.5–4.4 × 1.8–2.2 µm, hyaline in 5% KOH.</p><fig id="F6" position="float" orientation="portrait"><object-id xmlns:xlink="http://www.w3.org/1999/xlink" content-type="doi" xlink:type="simple">10.3897/mycokeys.58.35324.figure6</object-id><object-id xmlns:xlink="http://www.w3.org/1999/xlink" content-type="arpha" xlink:type="simple">83C97118-8223-508B-A553-A69E5BB8CF92</object-id><label>Figure 6.</label><caption><p><italic><tp:taxon-name><tp:taxon-name-part taxon-name-part-type="genus" reg="Phallus">Phallus</tp:taxon-name-part> <tp:taxon-name-part taxon-name-part-type="species" reg="squamulosus">squamulosus</tp:taxon-name-part></tp:taxon-name></italic> UFRN-Fungos 2806, holotype. <bold>A</bold> Fresh basidiome <bold>B</bold> immature basidiome with squamous surface <bold>C</bold> spores <bold>D</bold> pseudoparenchymatous hyphae from pseudostipe <bold>E</bold> hyphae from volva <bold>F</bold> hyphae from rhizomorphs and crystals deposits on globose cells. Scale bars: 20 mm (<bold>A, B</bold>), 20 µm (<bold>C–F</bold>).</p></caption><graphic xmlns:xlink="http://www.w3.org/1999/xlink" xlink:href="mycokeys-58-103-g006.jpg" position="float" orientation="portrait" xlink:type="simple" id="oo_344013.jpg"><uri content-type="original_file" xlink:type="simple">https://binary.pensoft.net/fig/344013</uri></graphic></fig></tp:treatment-sec><tp:treatment-sec sec-type="habitat" id="SECID0EQRAG"><title>Habitat and Distribution.</title><p>found growing on sandy soil, in a fragment of ombrophilous forest in the Atlantic Rainforest domain.</p></tp:treatment-sec><tp:treatment-sec sec-type="etymology" id="SECID0EVRAG"><title>Etymology.</title><p>with reference to the volva covered with small scales.</p></tp:treatment-sec><tp:treatment-sec sec-type="notes" id="SECID0E1RAG"><title>Notes.</title><p>Only one specimen of this species has been found to date in the northern Atlantic Rainforest domain, but it is quite distinct from other species found in this study. We could not find white-indusiate species records with squamous exoperidium in the available literature. However, <italic><tp:taxon-name><tp:taxon-name-part taxon-name-part-type="genus" reg="Phallus">P.</tp:taxon-name-part> <tp:taxon-name-part taxon-name-part-type="species" reg="duplicatus">duplicatus</tp:taxon-name-part></tp:taxon-name></italic>, described in <xref ref-type="bibr" rid="B44">Martín and Tabarés (1994)</xref>, presents an immature basidiome with fine scales on the exoperidium, but this character is not found in other described <italic><tp:taxon-name><tp:taxon-name-part taxon-name-part-type="genus" reg="Phallus">P.</tp:taxon-name-part> <tp:taxon-name-part taxon-name-part-type="species" reg="duplicatus">duplicatus</tp:taxon-name-part></tp:taxon-name></italic> (<xref ref-type="bibr" rid="B41">Lloyd 1909</xref>, <xref ref-type="bibr" rid="B40">Liu 1984</xref>, <xref ref-type="bibr" rid="B34">Kreisel and Hausknecht 2009</xref>, <xref ref-type="bibr" rid="B31">Kibby and McNeil 2012</xref>). Nevertheless, the material described by <xref ref-type="bibr" rid="B44">Martín and Tabarés (1994)</xref> differs from <italic><tp:taxon-name><tp:taxon-name-part taxon-name-part-type="genus" reg="Phallus">P.</tp:taxon-name-part> <tp:taxon-name-part taxon-name-part-type="species" reg="squamulosus">squamulosus</tp:taxon-name-part></tp:taxon-name></italic> mainly by having a conic-campanulate receptacle with crenulate disc on the apex. <italic><tp:taxon-name><tp:taxon-name-part taxon-name-part-type="genus" reg="Phallus">Phallus</tp:taxon-name-part> <tp:taxon-name-part taxon-name-part-type="species" reg="denigricans">denigricans</tp:taxon-name-part></tp:taxon-name></italic> presents small hyphae projections on immature exoperidium surfaces of some specimens, but these projections are arranged differently in <italic><tp:taxon-name><tp:taxon-name-part taxon-name-part-type="genus" reg="Phallus">P.</tp:taxon-name-part> <tp:taxon-name-part taxon-name-part-type="species" reg="squamulosus">squamulosus</tp:taxon-name-part></tp:taxon-name></italic>, where they appear as scales. <italic><tp:taxon-name><tp:taxon-name-part taxon-name-part-type="genus" reg="Phallus">Phallus</tp:taxon-name-part> <tp:taxon-name-part taxon-name-part-type="species" reg="indusiatus">indusiatus</tp:taxon-name-part></tp:taxon-name></italic> is different from <italic><tp:taxon-name><tp:taxon-name-part taxon-name-part-type="genus" reg="Phallus">P.</tp:taxon-name-part> <tp:taxon-name-part taxon-name-part-type="species" reg="squamulosus">squamulosus</tp:taxon-name-part></tp:taxon-name></italic> by the campanulate receptacle with a smaller pore and deeper reticulations, the indusium extending to the ground and the immature basidiome that is hypogeous with a smooth surface and pinkish pigments.</p></tp:treatment-sec><ref-list><ref id="B44"><mixed-citation xmlns:xlink="http://www.w3.org/1999/xlink" xlink:type="simple"><person-group><name name-style="western"><surname>Martín</surname><given-names>MP</given-names></name><name name-style="western"><surname>Tabarés</surname><given-names>M</given-names></name></person-group> (<year>1994</year>) Notas sobre Gasteromycetes II: <italic>Phallus duplicatus</italic> Bosc. Revista Catalana de Micologia 16–17: 87–98.</mixed-citation></ref><ref id="B41"><mixed-citation xmlns:xlink="http://www.w3.org/1999/xlink" xlink:type="simple"><person-group><name name-style="western"><surname>Lloyd</surname><given-names>CG</given-names></name></person-group> (<year>1909</year>) <article-title>Synopsis of the known phalloids.</article-title><source>Bulletin of the Lloyd Library</source><volume>13</volume>: <fpage>1</fpage>–<lpage>96</lpage>.</mixed-citation></ref><ref id="B40"><mixed-citation xmlns:xlink="http://www.w3.org/1999/xlink" xlink:type="simple"><person-group><name name-style="western"><surname>Liu</surname><given-names>B</given-names></name></person-group> (<year>1984</year>) The Gasteromycetes of China. J. Cramer, 235 pp.</mixed-citation></ref><ref id="B34"><mixed-citation xmlns:xlink="http://www.w3.org/1999/xlink" xlink:type="simple"><person-group><name name-style="western"><surname>Kreisel</surname><given-names>H</given-names></name><name name-style="western"><surname>Hausknecht</surname><given-names>A</given-names></name></person-group> (<year>2009</year>) <article-title>The gasteral Basidiomycetes of Mascarenes and Seychelles 3. Some recent records.</article-title><source>Österr Z Pilzk</source><volume>18</volume>: <fpage>149</fpage>–<lpage>159</lpage>.</mixed-citation></ref><ref id="B31"><mixed-citation xmlns:xlink="http://www.w3.org/1999/xlink" xlink:type="simple"><person-group><name name-style="western"><surname>Kibby</surname><given-names>G</given-names></name><name name-style="western"><surname>McNeil</surname><given-names>D</given-names></name></person-group> (<year>2012</year>) <article-title><italic>Phallus duplicatus</italic> new to Britain.</article-title><source>Field Mycology</source><volume>13</volume>: <fpage>86</fpage>–<lpage>89</lpage>. https://doi.org/10.1016/j.fldmyc.2012.06.009</mixed-citation></ref></ref-list></tp:taxon-treatment>
