# Supplementary material for: Behind the veil – exploring the diversity in Phallus indusiatus s.l. (Phallomycetidae, Basidiomycota)
Source: MycoKeys. 2019 Oct 2;58:103–27. doi: 10.3897/mycokeys.58.35324 (PMC6785576; doi:10.3897/mycokeys.58.35324)
Supplement: XML Treatment for Phallus indusiatus [file mycokeys.58.35324-treatment4.xml]

<!DOCTYPE tp:taxon-treatment
  PUBLIC "-//TaxonX//DTD Taxonomic Treatment Publishing DTD v0 20100105//EN" "tax-treatment-NSO.dtd">
<tp:taxon-treatment xmlns:tp="http://www.plazi.org/taxpub"><tp:treatment-meta><kwd-group><label>Taxon classification</label><kwd><named-content xmlns:xlink="http://www.w3.org/1999/xlink" content-type="kingdom">Fungi</named-content></kwd><kwd><named-content xmlns:xlink="http://www.w3.org/1999/xlink" content-type="order">Phallales</named-content></kwd><kwd><named-content xmlns:xlink="http://www.w3.org/1999/xlink" content-type="family">Phallaceae</named-content></kwd></kwd-group><mixed-citation publication-type="journal"><person-group><name><surname>Cabral</surname><given-names>Tiara S.</given-names></name><name><surname>Silva</surname><given-names>Bianca DB.</given-names></name><name><surname>Martín</surname><given-names>María P.</given-names></name><name><surname>Clement</surname><given-names>Charles R.</given-names></name><name><surname>Hosaka</surname><given-names>Kentaro</given-names></name><name><surname>Baseia</surname><given-names>Iuri G.</given-names></name></person-group><article-title>Behind the veil – exploring the diversity in <italic><tp:taxon-name><tp:taxon-name-part taxon-name-part-type="genus" reg="Phallus">Phallus</tp:taxon-name-part> <tp:taxon-name-part taxon-name-part-type="species" reg="indusiatus">indusiatus</tp:taxon-name-part></tp:taxon-name></italic> s.l. (<tp:taxon-name><tp:taxon-name-part taxon-name-part-type="subclass">Phallomycetidae</tp:taxon-name-part></tp:taxon-name>, <tp:taxon-name><tp:taxon-name-part taxon-name-part-type="phylum">Basidiomycota</tp:taxon-name-part></tp:taxon-name>)</article-title><source>MycoKeys</source><day>02</day><month>10</month><year>2019</year><volume>58</volume><fpage>103</fpage><lpage>127</lpage><pub-id pub-id-type="doi">10.3897/mycokeys.58.35324</pub-id></mixed-citation></tp:treatment-meta><tp:nomenclature><tp:taxon-name><object-id xmlns:xlink="http://www.w3.org/1999/xlink" content-type="arpha" xlink:type="simple">CCFC0D2F-6D5A-5F6A-A12B-8BB8048F3444</object-id>
            <tp:taxon-name-part taxon-name-part-type="genus" reg="Phallus">Phallus</tp:taxon-name-part>
            <tp:taxon-name-part taxon-name-part-type="species" reg="indusiatus">indusiatus</tp:taxon-name-part>
            <object-id xmlns:xlink="http://www.w3.org/1999/xlink" content-type="mycobank" xlink:type="simple">245788</object-id>
          </tp:taxon-name><tp:taxon-authority>Vent., Mém. Inst. Natl. Sci., Sci. Math. 1: 520, 1798</tp:taxon-authority><xref ref-type="fig" rid="F7">Figure 7</xref><!--PageBreak --><!--PageBreak --><tp:nomenclature-citation-list><tp:nomenclature-citation><tp:taxon-name>
                <tp:taxon-name-part taxon-name-part-type="genus" reg="Phallus"/>
                <tp:taxon-name-part taxon-name-part-type="species" reg="indusiatus"/>
              </tp:taxon-name><comment>≡ <tp:taxon-name><tp:taxon-name-part taxon-name-part-type="genus" reg="Dictyophora">Dictyophora</tp:taxon-name-part> <tp:taxon-name-part taxon-name-part-type="species" reg="indusiata">indusiata</tp:taxon-name-part></tp:taxon-name> (Vent.) Desv., J. Bot., Paris 2: 92 (1809) </comment></tp:nomenclature-citation><tp:nomenclature-citation><tp:taxon-name>
                <tp:taxon-name-part taxon-name-part-type="genus" reg="Phallus"/>
                <tp:taxon-name-part taxon-name-part-type="species" reg="indusiatus"/>
              </tp:taxon-name><comment>≡ <tp:taxon-name><tp:taxon-name-part taxon-name-part-type="genus" reg="Hymenophallus">Hymenophallus</tp:taxon-name-part> <tp:taxon-name-part taxon-name-part-type="species" reg="indusiatus">indusiatus</tp:taxon-name-part></tp:taxon-name> (Vent.) Nees, Syst. Pilze (Würzburg): 251 (1816) </comment></tp:nomenclature-citation><tp:nomenclature-citation><tp:taxon-name>
                <tp:taxon-name-part taxon-name-part-type="genus" reg="Phallus"/>
                <tp:taxon-name-part taxon-name-part-type="species" reg="indusiatus"/>
              </tp:taxon-name><comment>= <tp:taxon-name><tp:taxon-name-part taxon-name-part-type="genus" reg="Dictyophora">Dictyophora</tp:taxon-name-part> <tp:taxon-name-part taxon-name-part-type="species" reg="indusiata">indusiata</tp:taxon-name-part> <tp:taxon-name-part taxon-name-part-type="infraspecific-rank">f.</tp:taxon-name-part> <tp:taxon-name-part taxon-name-part-type="form" reg="rosea">rosea</tp:taxon-name-part></tp:taxon-name> (Ces.) Kobayasi, J. Jap. Bot. 40: 180 (1965) </comment></tp:nomenclature-citation><tp:nomenclature-citation><tp:taxon-name>
                <tp:taxon-name-part taxon-name-part-type="genus" reg="Phallus"/>
                <tp:taxon-name-part taxon-name-part-type="species" reg="indusiatus"/>
              </tp:taxon-name><comment>= <tp:taxon-name><tp:taxon-name-part taxon-name-part-type="genus" reg="Dictyophora">Dictyophora</tp:taxon-name-part> <tp:taxon-name-part taxon-name-part-type="species" reg="indusiata">indusiata</tp:taxon-name-part> <tp:taxon-name-part taxon-name-part-type="infraspecific-rank">f.</tp:taxon-name-part> <tp:taxon-name-part taxon-name-part-type="form" reg="callichroa">callichroa</tp:taxon-name-part></tp:taxon-name> (Möller) Kobayasi, Trans. Mycol. Soc. Japan 6: 6 (1965) </comment></tp:nomenclature-citation><tp:nomenclature-citation><tp:taxon-name>
                <tp:taxon-name-part taxon-name-part-type="genus" reg="Phallus"/>
                <tp:taxon-name-part taxon-name-part-type="species" reg="indusiatus"/>
              </tp:taxon-name><comment>= <tp:taxon-name><tp:taxon-name-part taxon-name-part-type="genus" reg="Hymenophallus">Hymenophallus</tp:taxon-name-part> <tp:taxon-name-part taxon-name-part-type="species" reg="roseus">roseus</tp:taxon-name-part></tp:taxon-name> Ces., Atti Accad. Sci. fis. mat. Napoli 8(8): 12 (1879) </comment></tp:nomenclature-citation><tp:nomenclature-citation><tp:taxon-name>
                <tp:taxon-name-part taxon-name-part-type="genus" reg="Phallus"/>
                <tp:taxon-name-part taxon-name-part-type="species" reg="indusiatus"/>
              </tp:taxon-name><comment>= <tp:taxon-name><tp:taxon-name-part taxon-name-part-type="genus" reg="Hymenophallus">Hymenophallus</tp:taxon-name-part> <tp:taxon-name-part taxon-name-part-type="species" reg="duplicatus">duplicatus</tp:taxon-name-part></tp:taxon-name> (Bosc) Nees, Syst. Pilze (Würzburg): 251 (1816) </comment></tp:nomenclature-citation><tp:nomenclature-citation><tp:taxon-name>
                <tp:taxon-name-part taxon-name-part-type="genus" reg="Phallus"/>
                <tp:taxon-name-part taxon-name-part-type="species" reg="indusiatus"/>
              </tp:taxon-name><comment>= <italic><tp:taxon-name><tp:taxon-name-part taxon-name-part-type="genus" reg="Phallus">Phallus</tp:taxon-name-part> <tp:taxon-name-part taxon-name-part-type="species" reg="duplicatus">duplicatus</tp:taxon-name-part></tp:taxon-name></italic> Bosc, Mag. Gesell. naturf. Freunde, Berlin 5: 86 (1811) </comment></tp:nomenclature-citation><tp:nomenclature-citation><tp:taxon-name>
                <tp:taxon-name-part taxon-name-part-type="genus" reg="Phallus"/>
                <tp:taxon-name-part taxon-name-part-type="species" reg="indusiatus"/>
              </tp:taxon-name><comment>= <tp:taxon-name><tp:taxon-name-part taxon-name-part-type="genus" reg="Dictyophora">Dictyophora</tp:taxon-name-part> <tp:taxon-name-part taxon-name-part-type="species" reg="duplicata">duplicata</tp:taxon-name-part></tp:taxon-name> (Bosc) E. Fisch., in Berlese, De Toni &amp; Fischer, Syll. fung. (Abellini) 7(1): 6 (1888) </comment></tp:nomenclature-citation><tp:nomenclature-citation><tp:taxon-name>
                <tp:taxon-name-part taxon-name-part-type="genus" reg="Phallus"/>
                <tp:taxon-name-part taxon-name-part-type="species" reg="indusiatus"/>
              </tp:taxon-name><comment>= <tp:taxon-name><tp:taxon-name-part taxon-name-part-type="genus" reg="Dictyophora">Dictyophora</tp:taxon-name-part> <tp:taxon-name-part taxon-name-part-type="species" reg="rosea">rosea</tp:taxon-name-part></tp:taxon-name> (Ces.) E. Fisch., in Saccardo, Syll. fung. (Abellini) 7(1): 6 (1888) </comment></tp:nomenclature-citation><tp:nomenclature-citation><tp:taxon-name>
                <tp:taxon-name-part taxon-name-part-type="genus" reg="Phallus"/>
                <tp:taxon-name-part taxon-name-part-type="species" reg="indusiatus"/>
              </tp:taxon-name><comment>= <tp:taxon-name><tp:taxon-name-part taxon-name-part-type="genus" reg="Dictyophora">Dictyophora</tp:taxon-name-part> <tp:taxon-name-part taxon-name-part-type="species" reg="phalloidea">phalloidea</tp:taxon-name-part> <tp:taxon-name-part taxon-name-part-type="infraspecific-rank">var.</tp:taxon-name-part> <tp:taxon-name-part taxon-name-part-type="variety" reg="rosea">rosea</tp:taxon-name-part></tp:taxon-name> (Ces.) Lloyd, Synopsis of the known phalloids 7: 20 (1909) </comment></tp:nomenclature-citation><tp:nomenclature-citation><tp:taxon-name>
                <tp:taxon-name-part taxon-name-part-type="genus" reg="Phallus"/>
                <tp:taxon-name-part taxon-name-part-type="species" reg="indusiatus"/>
              </tp:taxon-name><comment>= <tp:taxon-name><tp:taxon-name-part taxon-name-part-type="genus" reg="Dictyophora">Dictyophora</tp:taxon-name-part> <tp:taxon-name-part taxon-name-part-type="species" reg="phalloidea">phalloidea</tp:taxon-name-part> <tp:taxon-name-part taxon-name-part-type="infraspecific-rank">var.</tp:taxon-name-part> <tp:taxon-name-part taxon-name-part-type="variety" reg="callichroa">callichroa</tp:taxon-name-part></tp:taxon-name> (Möller) Lloyd, Synopsis of the known phalloids 7: 20 (1909) </comment></tp:nomenclature-citation><tp:nomenclature-citation><tp:taxon-name>
                <tp:taxon-name-part taxon-name-part-type="genus" reg="Phallus"/>
                <tp:taxon-name-part taxon-name-part-type="species" reg="indusiatus"/>
              </tp:taxon-name><comment>= <tp:taxon-name><tp:taxon-name-part taxon-name-part-type="genus" reg="Dictyophora">Dictyophora</tp:taxon-name-part> <tp:taxon-name-part taxon-name-part-type="species" reg="callichroa">callichroa</tp:taxon-name-part></tp:taxon-name> Möller, Bot. Mitt. Trop. 7: 129, 148 (1895) </comment></tp:nomenclature-citation><tp:nomenclature-citation><tp:taxon-name>
                <tp:taxon-name-part taxon-name-part-type="genus" reg="Phallus"/>
                <tp:taxon-name-part taxon-name-part-type="species" reg="indusiatus"/>
              </tp:taxon-name><comment>≡ <italic><tp:taxon-name><tp:taxon-name-part taxon-name-part-type="genus" reg="Phallus">Phallus</tp:taxon-name-part> <tp:taxon-name-part taxon-name-part-type="species" reg="callichrous">callichrous</tp:taxon-name-part></tp:taxon-name></italic> (Möller) Lloyd, Mycol. Writ. 7: 6 (1907) </comment></tp:nomenclature-citation><tp:nomenclature-citation><tp:taxon-name>
                <tp:taxon-name-part taxon-name-part-type="genus" reg="Phallus"/>
                <tp:taxon-name-part taxon-name-part-type="species" reg="indusiatus"/>
              </tp:taxon-name><comment>= <italic><tp:taxon-name><tp:taxon-name-part taxon-name-part-type="genus" reg="Phallus">Phallus</tp:taxon-name-part> <tp:taxon-name-part taxon-name-part-type="species" reg="indusiatus">indusiatus</tp:taxon-name-part> <tp:taxon-name-part taxon-name-part-type="infraspecific-rank">var.</tp:taxon-name-part> <tp:taxon-name-part taxon-name-part-type="variety" reg="rochesterensis">rochesterensis</tp:taxon-name-part></tp:taxon-name></italic> (Lloyd) Lloyd, Synopsis of the known phalloids 7: 81 (1909) </comment></tp:nomenclature-citation><tp:nomenclature-citation><tp:taxon-name>
                <tp:taxon-name-part taxon-name-part-type="genus" reg="Phallus"/>
                <tp:taxon-name-part taxon-name-part-type="species" reg="indusiatus"/>
              </tp:taxon-name><comment>= <italic><tp:taxon-name><tp:taxon-name-part taxon-name-part-type="genus" reg="Phallus">Phallus</tp:taxon-name-part> <tp:taxon-name-part taxon-name-part-type="species" reg="rochesterensis">rochesterensis</tp:taxon-name-part></tp:taxon-name></italic> Lloyd, Synopsis of the known phalloids 7: 20 (1909) </comment></tp:nomenclature-citation><tp:nomenclature-citation><tp:taxon-name>
                <tp:taxon-name-part taxon-name-part-type="genus" reg="Phallus"/>
                <tp:taxon-name-part taxon-name-part-type="species" reg="indusiatus"/>
              </tp:taxon-name><comment>= <tp:taxon-name><tp:taxon-name-part taxon-name-part-type="genus" reg="Dictyophora">Dictyophora</tp:taxon-name-part> <tp:taxon-name-part taxon-name-part-type="species" reg="phalloidea">phalloidea</tp:taxon-name-part> <tp:taxon-name-part taxon-name-part-type="infraspecific-rank">var.</tp:taxon-name-part> <tp:taxon-name-part taxon-name-part-type="variety" reg="rochesterensis">rochesterensis</tp:taxon-name-part></tp:taxon-name> (Lloyd) Sacc. &amp; Trotter, Syll. fung. (Abellini) 21: 460 (1912) </comment></tp:nomenclature-citation><tp:nomenclature-citation><tp:taxon-name>
                <tp:taxon-name-part taxon-name-part-type="genus" reg="Phallus"/>
                <tp:taxon-name-part taxon-name-part-type="species" reg="indusiatus"/>
              </tp:taxon-name><comment>= <tp:taxon-name><tp:taxon-name-part taxon-name-part-type="genus" reg="Dictyophora">Dictyophora</tp:taxon-name-part> <tp:taxon-name-part taxon-name-part-type="species" reg="indusiata">indusiata</tp:taxon-name-part> <tp:taxon-name-part taxon-name-part-type="infraspecific-rank">f.</tp:taxon-name-part> <tp:taxon-name-part taxon-name-part-type="form" reg="aurantiaca">aurantiaca</tp:taxon-name-part></tp:taxon-name> Kobayasi, Nov. fl. jap. 2: 83 (1938) </comment></tp:nomenclature-citation><tp:nomenclature-citation><tp:taxon-name>
                <tp:taxon-name-part taxon-name-part-type="genus" reg="Phallus"/>
                <tp:taxon-name-part taxon-name-part-type="species" reg="indusiatus"/>
              </tp:taxon-name><comment>= <italic><tp:taxon-name><tp:taxon-name-part taxon-name-part-type="genus" reg="Phallus">Phallus</tp:taxon-name-part> <tp:taxon-name-part taxon-name-part-type="species" reg="indusiatus">indusiatus</tp:taxon-name-part> <tp:taxon-name-part taxon-name-part-type="infraspecific-rank">f.</tp:taxon-name-part> <tp:taxon-name-part taxon-name-part-type="form" reg="citrinus">citrinus</tp:taxon-name-part></tp:taxon-name></italic> K. Das, S.K. Singh &amp; Calonge, Boln Soc. Micol. Madrid 31: 136 (2007) </comment></tp:nomenclature-citation></tp:nomenclature-citation-list></tp:nomenclature><tp:treatment-sec sec-type="Neotype" id="SECID0EDGBG"><title>Neotype.</title><p>(designated here): BRAZIL. Pará: Belterra, Floresta Nacional do Tapajós, Jamaraqua Community (<named-content xmlns:xlink="http://www.w3.org/1999/xlink" content-type="dwc:verbatimCoordinates" xlink:type="simple"><named-content content-type="geo-json" specific-use="{&#34;type&#34;:&#34;Point&#34;,&#34;coordinates&#34;:[-55.033083,-2.812667]}" id="NCID0EMGBG" xlink:type="simple">2.812667S, 55.033083W</named-content></named-content>), 25 March 2014, Cabral TS <!--PageBreak -->(INPA-Fungos 264931). GenBank accessions: <ext-link xmlns:xlink="http://www.w3.org/1999/xlink" ext-link-type="gen" xlink:href="MG678500" xlink:type="simple">MG678500</ext-link>, <ext-link xmlns:xlink="http://www.w3.org/1999/xlink" ext-link-type="gen" xlink:href="MG678501" xlink:type="simple">MG678501</ext-link>, <ext-link xmlns:xlink="http://www.w3.org/1999/xlink" ext-link-type="gen" xlink:href="MG678502" xlink:type="simple">MG678502</ext-link> (ITS); <ext-link xmlns:xlink="http://www.w3.org/1999/xlink" ext-link-type="gen" xlink:href="MG678463" xlink:type="simple">MG678463</ext-link> (nuc-LSU); <ext-link xmlns:xlink="http://www.w3.org/1999/xlink" ext-link-type="gen" xlink:href="MG678550" xlink:type="simple">MG678550</ext-link> (<italic>atp</italic>6).</p><p>Immature basidiomes not observed. Fresh expanded basidiome 120 mm high. Receptacle 25 × 25 mm, campanulate, with an apical pore, reticulated surface. Pseudostipe 67 × 12 mm, cylindrical, spongy, white (N<sub>00</sub>A<sub>00</sub>M<sub>00</sub>); pseudoparenchymatous, composed of globose to elongate-ovoid cells, 29.5–56.8 × 17.2–44 µm, hyaline. In<!--PageBreak -->dusium in full development extending to the ground, white (N<sub>00</sub>A<sub>00</sub>M<sub>00</sub>), 74 mm in length, attached to the apex of the pseudostipe; polygonal to rounded meshes up to 7 × 4 mm, composed of pseudoparenchymatous cells, 31–53.8 × 23.8–41 µm. Volva hypogeous, white (N<sub>00</sub>A<sub>00</sub>M<sub>0</sub>), with pinkish pigments (N<sub>00</sub>M<sub>10</sub>C<sub>00</sub>); outer layer papery, composed of filamentous hyphae, 3.22–6.5 µm, yellowish, septate, with clamp connections; crystal deposits in globose cells distributed amongst the hyphae, 11.5–13.8 × 19.6–22.7 μm. Rhizomorphs composed of filamentous thin-walled hyphae, with clamp connections. Gleba olive-brown (N<sub>99</sub>A<sub>50</sub>M<sub>10</sub>), mucilaginous. Basidiospores elongated, smooth, 3.6–4.1 × 1.5–2.2 µm, hyaline in 5% KOH.</p><fig id="F7" position="float" orientation="portrait"><object-id xmlns:xlink="http://www.w3.org/1999/xlink" content-type="doi" xlink:type="simple">10.3897/mycokeys.58.35324.figure7</object-id><object-id xmlns:xlink="http://www.w3.org/1999/xlink" content-type="arpha" xlink:type="simple">593D11FB-EC44-575E-BF40-24A440BD6876</object-id><label>Figure 7.</label><caption><p><italic><tp:taxon-name><tp:taxon-name-part taxon-name-part-type="genus" reg="Phallus">Phallus</tp:taxon-name-part> <tp:taxon-name-part taxon-name-part-type="species" reg="indusiatus">indusiatus</tp:taxon-name-part></tp:taxon-name>.</italic> Fresh basidiome of <bold>A</bold> INPA-Fungos 264931 (neotype), and <bold>B</bold> INPA-Fungos 264929, showing the volva with pinkish pigments <bold>C</bold> spores <bold>D</bold> pseudoparenchymatous hyphae from pseudostipe <bold>E</bold> hyphae from volva and crystals deposits on globose cells <bold>F</bold> hyphae from rhizomorphs. Scale bars: 20 mm (<bold>A, B</bold>); 10 µm (<bold>C</bold>); 40 µm (<bold>D</bold>); 20 µm (<bold>E, F</bold>).</p></caption><graphic xmlns:xlink="http://www.w3.org/1999/xlink" xlink:href="mycokeys-58-103-g007.jpg" position="float" orientation="portrait" xlink:type="simple" id="oo_344014.jpg"><uri content-type="original_file" xlink:type="simple">https://binary.pensoft.net/fig/344014</uri></graphic></fig></tp:treatment-sec><tp:treatment-sec sec-type="habitat" id="SECID0E4JBG"><title>Habitat and Distribution.</title><p>found on sandy soil, in dense old-growth forest. It has a questionable circum-tropical distribution, with records for South and Central America, Mexico, Africa, Asia and Australia, but we believe that the distribution is restricted to South America.</p></tp:treatment-sec><tp:treatment-sec sec-type="material" id="SECID0ECKBG"><title>Other specimens examined.</title><p>BRAZIL. Pará: Belterra, Floresta Nacional do Tapajós, Jamaraqua Community (<named-content xmlns:xlink="http://www.w3.org/1999/xlink" content-type="dwc:verbatimCoordinates" xlink:type="simple"><named-content content-type="geo-json" specific-use="{&#34;type&#34;:&#34;Point&#34;,&#34;coordinates&#34;:[-55.033083,-2.812667]}" id="NCID0ELKBG" xlink:type="simple">2.812667S, 55.033083W</named-content></named-content>), 25 March 2014, Cabral TS (INPA-Fungos 264929, INPA-Fungos 264930); São Paulo, Parque Estadual das Fontes do Ipiranga (<named-content xmlns:xlink="http://www.w3.org/1999/xlink" content-type="dwc:verbatimCoordinates" xlink:type="simple"><named-content content-type="geo-json" specific-use="{&#34;type&#34;:&#34;Point&#34;,&#34;coordinates&#34;:[-46.630000,-23.540000]}" id="NCID0ETKBG" xlink:type="simple">23.54S, 46.63W</named-content></named-content>), January 2011, Oliveira, J.J.S. (<ext-link xmlns:xlink="http://www.w3.org/1999/xlink" ext-link-type="gen" xlink:href="SP416389" xlink:type="simple">SP416389</ext-link>); March 2011, Ventura, P.O. (<ext-link xmlns:xlink="http://www.w3.org/1999/xlink" ext-link-type="gen" xlink:href="SP416393" xlink:type="simple">SP416393</ext-link>); Capelari, M. (<ext-link xmlns:xlink="http://www.w3.org/1999/xlink" ext-link-type="gen" xlink:href="SP416087" xlink:type="simple">SP416087</ext-link>).</p></tp:treatment-sec><tp:treatment-sec sec-type="notes" id="SECID0EHLBG"><title>Notes.</title><p>According to Ventenat’s original description, <italic><tp:taxon-name><tp:taxon-name-part taxon-name-part-type="genus" reg="Phallus">P.</tp:taxon-name-part> <tp:taxon-name-part taxon-name-part-type="species" reg="indusiatus">indusiatus</tp:taxon-name-part></tp:taxon-name></italic> is characterised by the hypogeous volva, the campanulate and reticulated receptacle and by the indusium reaching the ground. The indusium is white, but it can become reddish as it matures. Ventenat does not give information on the colour of the volva and rhizomorphs, but some authors state that the volva can be light pinkish and rhizomorphs can be pinkish to violet (<xref ref-type="bibr" rid="B5">Calonge 2005</xref>, <xref ref-type="bibr" rid="B34">Kreisel and Hausknecht 2009</xref>). Our collection presents the same characteristics of the original description and those in the key for indusiate species presented by <xref ref-type="bibr" rid="B34">Kreisel and Hausknecht (2009</xref>a); in addition, some of the specimens are from the State of Pará, which is geographically close (about 970 km in a straight line) and with the same forest domain as the type locality (Suriname). Therefore, we believe that the specimens that are nested in the same clade in the phylogenetic trees (Figures <xref ref-type="fig" rid="F2">2</xref>, <xref ref-type="fig" rid="F3">3</xref>), all collected in the Brazilian Amazonian and Atlantic rainforests, correspond to <italic><tp:taxon-name><tp:taxon-name-part taxon-name-part-type="genus" reg="Phallus">P.</tp:taxon-name-part> <tp:taxon-name-part taxon-name-part-type="species" reg="indusiatus">indusiatus</tp:taxon-name-part></tp:taxon-name></italic> sensu stricto. Since Ventenat’s original description does not designate a type specimen and, consequentially, it is not possible to find the original material in herbarium for comparison, we designated here a neotype for <italic><tp:taxon-name><tp:taxon-name-part taxon-name-part-type="genus" reg="Phallus">Phallus</tp:taxon-name-part> <tp:taxon-name-part taxon-name-part-type="species" reg="indusiatus">indusiatus</tp:taxon-name-part></tp:taxon-name></italic>, in accordance with the provisions of the International Code of Nomenclature for algae, fungi and plants (ICN) (Article 9.8) (<xref ref-type="bibr" rid="B59">Turland et al. 2017</xref>).</p></tp:treatment-sec><tp:treatment-sec><!--Section generated to contain objects referenced in tp:taxon-treatment.--><fig id="F2" position="float" orientation="portrait"><object-id xmlns:xlink="http://www.w3.org/1999/xlink" content-type="doi" xlink:type="simple">10.3897/mycokeys.58.35324.figure2</object-id><object-id xmlns:xlink="http://www.w3.org/1999/xlink" content-type="arpha" xlink:type="simple">45638474-3200-5EFC-A822-FFF15F6BD18A</object-id><label>Figure 2.</label><caption><p>Phylogenetic tree obtained by Bayesian analysis with ITS. Brazilian clades corresponding to the new species and <italic><tp:taxon-name><tp:taxon-name-part taxon-name-part-type="genus" reg="Phallus">P.</tp:taxon-name-part> <tp:taxon-name-part taxon-name-part-type="species" reg="indusiatus">indusiatus</tp:taxon-name-part></tp:taxon-name></italic> are indicated (the holotype of each species is in bold). Posterior probabilities and bootstrap values are on the nodes (pp/bs), values of pp &lt; 0.95 and bs &lt; 90 are not shown. The black dots indicate specimens under <italic><tp:taxon-name><tp:taxon-name-part taxon-name-part-type="genus" reg="Phallus">Phallus</tp:taxon-name-part> <tp:taxon-name-part taxon-name-part-type="species" reg="indusiatus">indusiatus</tp:taxon-name-part></tp:taxon-name></italic> deposited in GenBank and downloaded for this study.</p></caption><graphic xmlns:xlink="http://www.w3.org/1999/xlink" xlink:href="mycokeys-58-103-g002.jpg" position="float" orientation="portrait" xlink:type="simple" id="oo_344009.jpg"><uri content-type="original_file" xlink:type="simple">https://binary.pensoft.net/fig/344009</uri></graphic></fig><fig id="F3" position="float" orientation="portrait"><object-id xmlns:xlink="http://www.w3.org/1999/xlink" content-type="doi" xlink:type="simple">10.3897/mycokeys.58.35324.figure3</object-id><object-id xmlns:xlink="http://www.w3.org/1999/xlink" content-type="arpha" xlink:type="simple">E8444202-9047-5EC3-8CC1-28CD4CF0F294</object-id><label>Figure 3.</label><caption><p>Phylogenetic tree obtained by Bayesian analysis with concatenated data (ITS, nuc-LSU and <italic>atp</italic>6). Brazilian clades corresponding to the new species and <italic><tp:taxon-name><tp:taxon-name-part taxon-name-part-type="genus" reg="Phallus">P.</tp:taxon-name-part> <tp:taxon-name-part taxon-name-part-type="species" reg="indusiatus">indusiatus</tp:taxon-name-part></tp:taxon-name></italic> are indicated (the holotype of each species is in bold). Posterior probabilities and bootstrap values are on the nodes (pp/bs), values of pp &lt; 0.95 and bs &lt; 90 are not shown (except for <italic><tp:taxon-name><tp:taxon-name-part taxon-name-part-type="genus" reg="Phallus">P.</tp:taxon-name-part> <tp:taxon-name-part taxon-name-part-type="species" reg="denigricans">denigricans</tp:taxon-name-part></tp:taxon-name></italic> clade).</p></caption><graphic xmlns:xlink="http://www.w3.org/1999/xlink" xlink:href="mycokeys-58-103-g003.jpg" position="float" orientation="portrait" xlink:type="simple" id="oo_344010.jpg"><uri content-type="original_file" xlink:type="simple">https://binary.pensoft.net/fig/344010</uri></graphic></fig></tp:treatment-sec><ref-list><ref id="B5"><mixed-citation xmlns:xlink="http://www.w3.org/1999/xlink" xlink:type="simple"><person-group><name name-style="western"><surname>Calonge</surname><given-names>FD</given-names></name></person-group> (<year>2005</year>) <article-title>A tentative key to identify the species of <italic>Phallus</italic>.</article-title><source>Boletin de La Sociedad Micologica de Madrid</source><volume>29</volume>: <fpage>9</fpage>–<lpage>18</lpage>.</mixed-citation></ref><ref id="B34"><mixed-citation xmlns:xlink="http://www.w3.org/1999/xlink" xlink:type="simple"><person-group><name name-style="western"><surname>Kreisel</surname><given-names>H</given-names></name><name name-style="western"><surname>Hausknecht</surname><given-names>A</given-names></name></person-group> (<year>2009</year>) <article-title>The gasteral Basidiomycetes of Mascarenes and Seychelles 3. Some recent records.</article-title><source>Österr Z Pilzk</source><volume>18</volume>: <fpage>149</fpage>–<lpage>159</lpage>.</mixed-citation></ref><ref id="B59"><mixed-citation xmlns:xlink="http://www.w3.org/1999/xlink" xlink:type="simple"><person-group><name name-style="western"><surname>Turland</surname><given-names>NJ</given-names></name><name name-style="western"><surname>Wiersema</surname><given-names>JH</given-names></name><name name-style="western"><surname>Barrie</surname><given-names>FR</given-names></name><name name-style="western"><surname>Greuter</surname><given-names>W</given-names></name><name name-style="western"><surname>Hawksworth</surname><given-names>DL</given-names></name><name name-style="western"><surname>Herendeen</surname><given-names>PS</given-names></name><name name-style="western"><surname>Knapp</surname><given-names>S</given-names></name><name name-style="western"><surname>Kusber</surname><given-names>WS</given-names></name><name name-style="western"><surname>Li</surname><given-names>DZ</given-names></name><name name-style="western"><surname>Marhold</surname><given-names>K</given-names></name><name name-style="western"><surname>May</surname><given-names>TW</given-names></name><name name-style="western"><surname>McNeill</surname><given-names>J</given-names></name><name name-style="western"><surname>Monro</surname><given-names>AM</given-names></name><name name-style="western"><surname>Prado</surname><given-names>J</given-names></name><name name-style="western"><surname>Price</surname><given-names>MJ</given-names></name><name name-style="western"><surname>Smith</surname><given-names>GF</given-names></name></person-group> (<year>2017</year>) International Code of Nomenclature for algae, fungi, and plants (Shenzhen Code) adopted by the Nineteenth International Botanical Congress Shenzhen, China, July 2017. Koeltz Botanical Books, Glashütten. https://doi.org/10.12705/Code.2018</mixed-citation></ref></ref-list></tp:taxon-treatment>
